# Supplementary material for: Quiescent neural stem cells transiently become neuron-like to coordinate long-range reactivation
Source: EMBO J. 2026 Apr 24;45(11):3788–807. doi: 10.1038/s44318-026-00775-3 (PMC13226747; doi:10.1038/s44318-026-00775-3)
Supplement: Supplementary file 2 — Source data Fig. 1 [file 44318_2026_775_MOESM2_ESM.zip]

Archive with 22 entries (18 files):
- Figure 1/
- Figure 1/.DS_Store
- __MACOSX/Figure 1/._.DS_Store
- Figure 1/1B/
- Figure 1/1D/
- Figure 1/1C/
- Figure 1/1B/.DS_Store
- __MACOSX/Figure 1/1B/._.DS_Store
- Figure 1/1B/G0G2_Counts.xlsx
- __MACOSX/Figure 1/1B/._G0G2_Counts.xlsx
- Figure 1/1D/1D.xlsx
- __MACOSX/Figure 1/1D/._1D.xlsx
- Figure 1/1C/.DS_Store
- __MACOSX/Figure 1/1C/._.DS_Store
- Figure 1/1C/16hrs_CycADpn.tif
- __MACOSX/Figure 1/1C/._16hrs_CycADpn.tif
- Figure 1/1C/8hrs_CycADpn.tif
- __MACOSX/Figure 1/1C/._8hrs_CycADpn.tif
- Figure 1/1C/16hrs_Wor.tif
- __MACOSX/Figure 1/1C/._16hrs_Wor.tif
- Figure 1/1C/8hrs_Wor.tif
- __MACOSX/Figure 1/1C/._8hrs_Wor.tif
