# Supplementary material for: Quiescent neural stem cells transiently become neuron-like to coordinate long-range reactivation
Source: EMBO J. 2026 Apr 24;45(11):3788–807. doi: 10.1038/s44318-026-00775-3 (PMC13226747; doi:10.1038/s44318-026-00775-3)
Supplement: Supplementary file 2 — Source data Fig. 1 [file 44318_2026_775_MOESM2_ESM.zip › Figure 1/1B/G0G2_Counts.xlsx]

## Sheet: Sheet1
Brain Lobes
G0	19.3182	20.8333	20.202	19.3182	19.3878	27.8481	19	23.4043	23.4043	24.7312
G2	80.6818	79.1667	79.798	80.6818	80.6122	72.1519	81	76.5957	76.5957	75.2688
tVNC
G0	20.6186	21.1765	22.7273	20.8791	23.6559	20.4545	20.6186	26.4706	26.4706	27.8351
G2	79.3814	78.8235	77.2727	79.1209	76.3441	79.5455	79.3814	73.5294	73.5294	72.1649
aVNC
G0	52.1739	57.6923	57.1429	52.1739	56	56	54.2373	50.9804	61.9048	51.0638
G2	47.8261	42.3077	42.8571	47.8261	44	44	45.7627	49.0196	38.0952	48.9362
