# Supplementary material for: Quiescent neural stem cells transiently become neuron-like to coordinate long-range reactivation
Source: EMBO J. 2026 Apr 24;45(11):3788–807. doi: 10.1038/s44318-026-00775-3 (PMC13226747; doi:10.1038/s44318-026-00775-3)
Supplement: Supplementary file 2 — Source data Fig. 1 [file 44318_2026_775_MOESM2_ESM.zip › Figure 1/1D/1D.xlsx]

## Sheet: 4hrs ALH
	Brain lobes 4hrs ALH					VNC 4hrs ALH
	G0_Wor+	G0%	G2_Wor+	G2%	TOTAL	G0_Wor+	G0%	G2_Wor+	G2%	TOTAL
	0	0	16	16.3265	98	0	0	6	3.72671	161
	0	0	10	10.5263	95	0	0	2	1.31579	152
	0	0	11	12.9412	85	0	0	1	0.684932	146
	0	0	10	10.4167	96	0	0	11	7.58621	145
	0	0	10	11.1111	90
	1	1.02041	9	9.18367	98
	0	0	11	12.6437	87
	1	1.02041	9	9.18367	98
	1	1.13636	19	21.5909	88
	0	0	26	28.2609	92

## Sheet: 8hrs ALH
Brain lobes 8hrs ALH					VNC 8hrs ALH
G0_Wor+	G0%	G2_Wor+	G2%	TOTAL	G0_Wor+	G0%	G2_Wor+	G2%	TOTAL
0	0	22	23.1579	95	1	0.636943	15	9.55414	157
1	1.06383	28	29.7872	94	0	0	27	17.5325	154
0	0	26	26.8041	97	2	1.27389	35	22.293	157
0	0	31	37.3494	83	0	0	16	9.7561	164
0	0	26	28.2609	92	1	0.666667	39	26	150
0	0	28	29.4737	95	1	0.645161	24	15.4839	155
0	0	20	20.6186	97
1	1.04167	26	27.0833	96
1	1.06383	33	35.1064	94
0	0	32	32.6531	98
1	1.05263	30	31.5789	95
0	0	30	34.0909	88

## Sheet: 12hrs ALH
Brain lobes 12hrs ALH					VNC 12hrs ALH
G0_Wor+	G0%	G2_Wor+	G2%	TOTAL	G0_Wor+	G0%	G2_Wor+	G2%	TOTAL
2	2	41	41	100	1	0.636943	56	35.6688	157
2	1.96078	50	49.0196	102	1	0.763359	43	32.8244	131
0	0	39	36.7925	106	1	0.645161	33	21.2903	155
0	0	40	42.1053	95	4	2.5974	51	33.1169	154
1	1.0101	33	33.3333	99	1	0.662252	27	17.8808	151
0	0	30	31.25	96	0	0	39	27.8571	140

## Sheet: 16hrs ALH
Brain lobes 16hrs ALH					VNC 16hrs ALH
G0_Wor+	G0%	G2_Wor+	G2%	TOTAL	G0_Wor+	G0%	G2_Wor+	G2%	TOTAL
5	5.81395	61	70.9302	86	1	0.704225	93	65.493	142
2	2.35294	53	62.3529	85	4	3.10078	91	70.5426	129
7	7.52688	63	67.7419	93	3	2.14286	90	64.2857	140
5	6.17284	56	69.1358	81	5	3.90625	85	66.4062	128
5	6.0241	59	71.0843	83	3	1.98675	83	54.9669	151
3	3.26087	61	66.3043	92
4	4.81928	57	68.6747	83
3	3.61446	60	72.2892	83
5	5.55556	53	58.8889	90
6	5.88235	57	55.8824	102

## Sheet: 20hrs ALH
Brain lobes 20hrs ALH					VNC 20hrs ALH
G0_Wor+	G0%	G2_Wor+	G2%	TOTAL	G0_Wor+	G0%	G2_Wor+	G2%	TOTAL
9	7.69231	95	81.1966	117	6	4.28571	72	51.4286	140
8	8	81	81	100	10	7.63359	85	64.8855	131
6	6.59341	74	81.3187	91	4	2.85714	96	68.5714	140
6	5.30973	66	58.4071	113	10	6.66667	112	74.6667	150
8	7.27273	71	64.5455	110	5	3.73134	101	75.3731	134
12	12.3711	55	56.701	97
6	5.45455	60	54.5455	110
5	4.9505	52	51.4851	101
4	4.5977	76	87.3563	87
9	9.78261	63	68.4783	92

## Sheet: 24hrs ALH
Brain lobes 24hrs ALH					VNC 24hrs ALH					Abdomen 24hrs ALH
G0_Wor+	G0%	G2_Wor+	G2%	TOTAL	G0_Wor+	G0%	G2_Wor+	G0%	TOTAL	G0_Wor+	G0%	G2_Wor+	G2%	TOTAL
22	21.5686	85	83.3333	102	22	14.8649	73	49.3243	148	8	16.6667	11	22.9167	48
16	17.2043	76	81.7204	93	27	19.2857	96	68.5714	140	9	18.75	20	41.6667	48
7	7.14286	72	73.4694	98	19	15.4472	101	82.1138	123	6	11.3208	7	13.2075	53
10	10.6383	70	74.4681	94	4	3.22581	104	83.871	124	5	9.80392	5	9.80392	51
18	15.3846	65	55.5556	117	12	10.1695	101	85.5932	118
8	8.24742	78	80.4124	97
7	6.54206	95	88.785	107
