# Supplementary material for: Quiescent neural stem cells transiently become neuron-like to coordinate long-range reactivation
Source: EMBO J. 2026 Apr 24;45(11):3788–807. doi: 10.1038/s44318-026-00775-3 (PMC13226747; doi:10.1038/s44318-026-00775-3)
Supplement: Supplementary file 3 — Source data Fig. 2 [file 44318_2026_775_MOESM3_ESM.zip]

Archive with 22 entries (18 files):
- Figure 2/
- Figure 2/.DS_Store
- __MACOSX/Figure 2/._.DS_Store
- Figure 2/2A/
- Figure 2/2C/
- Figure 2/2B/
- Figure 2/2A/worGAL4tshGAL80_GFP.tif
- __MACOSX/Figure 2/2A/._worGAL4tshGAL80_GFP.tif
- Figure 2/2A/worGAL4tshGAL80_GFPDpn.tif
- __MACOSX/Figure 2/2A/._worGAL4tshGAL80_GFPDpn.tif
- Figure 2/2A/worGAL4GFP.tif
- __MACOSX/Figure 2/2A/._worGAL4GFP.tif
- Figure 2/2A/worGAL4GFPDpn.tif
- __MACOSX/Figure 2/2A/._worGAL4GFPDpn.tif
- Figure 2/2C/.DS_Store
- __MACOSX/Figure 2/2C/._.DS_Store
- Figure 2/2C/2C.xlsx
- __MACOSX/Figure 2/2C/._2C.xlsx
- Figure 2/2B/PTEN_pH3.xlsx
- __MACOSX/Figure 2/2B/._PTEN_pH3.xlsx
- Figure 2/2B/PTEN_wor.xlsx
- __MACOSX/Figure 2/2B/._PTEN_wor.xlsx
