# Supplementary material for: Quiescent neural stem cells transiently become neuron-like to coordinate long-range reactivation
Source: EMBO J. 2026 Apr 24;45(11):3788–807. doi: 10.1038/s44318-026-00775-3 (PMC13226747; doi:10.1038/s44318-026-00775-3)
Supplement: Supplementary file 3 — Source data Fig. 2 [file 44318_2026_775_MOESM3_ESM.zip › Figure 2/2C/2C.xlsx]

## Sheet: Sheet1
Replicate	Control	Akt
1	0	1.03093
2	0	2.76243
3	0	4.93827
4	0	4.21687
5	0	1.79641
6	0	7.60234
7	0	7.69231
8		4.47761
9		8.51064
10		4.09836
11		2.32558
12		15.5405
13		2.27273
14		6.06061
