# Supplementary material for: Quiescent neural stem cells transiently become neuron-like to coordinate long-range reactivation
Source: EMBO J. 2026 Apr 24;45(11):3788–807. doi: 10.1038/s44318-026-00775-3 (PMC13226747; doi:10.1038/s44318-026-00775-3)
Supplement: Supplementary file 3 — Source data Fig. 2 [file 44318_2026_775_MOESM3_ESM.zip › Figure 2/2B/PTEN_pH3.xlsx]

## Sheet: Sheet1
Replicate VNC	control	PTEN
1	21.6216	2.77778
2	15.5556	5.16129
3	14.8148	0.714286
4	20	8.33333
5	20.122	3.48837
6	17.6136	1.98675
7	2.58065	6.53595
8	3.88889	2.76243
9	17.3913	2.17391
10	8.72093	6.93642
11	15.1899	5.88235
12	15.4286	3.01205
13	9.09091	2.31214
14	10.4938	7.60234
15	4.09357	5.69948
16	6.25	2.08333
17	6.01852	6.32184
18		11.976
19		5.97015
20		4.32099
21		7.32984
22		9.52381
23		0
24		4
25		0
