# Supplementary material for: Quiescent neural stem cells transiently become neuron-like to coordinate long-range reactivation
Source: EMBO J. 2026 Apr 24;45(11):3788–807. doi: 10.1038/s44318-026-00775-3 (PMC13226747; doi:10.1038/s44318-026-00775-3)
Supplement: Supplementary file 3 — Source data Fig. 2 [file 44318_2026_775_MOESM3_ESM.zip › Figure 2/2B/PTEN_wor.xlsx]

## Sheet: Sheet1
Replicate VNC	control	PTEN
1	55.1351	33.3333
2	42.2222	37.4194
3	45.5026	29.2857
4	42.7778	36.5385
5	60.9756	37.7907
6	42.0455	33.7748
7	35.6725	44.4444
8	39.0625	24.3781
9	40.2778	33.5
10		29.064
