# Supplementary material for: Quiescent neural stem cells transiently become neuron-like to coordinate long-range reactivation
Source: EMBO J. 2026 Apr 24;45(11):3788–807. doi: 10.1038/s44318-026-00775-3 (PMC13226747; doi:10.1038/s44318-026-00775-3)
Supplement: Supplementary file 4 — Source data Fig. 3 [file 44318_2026_775_MOESM4_ESM.zip]

Archive with 20 entries (16 files):
- Figure 3/
- Figure 3/3B/
- Figure 3/3C/
- Figure 3/.DS_Store
- __MACOSX/Figure 3/._.DS_Store
- Figure 3/3A/
- Figure 3/3B/3B.xlsx
- __MACOSX/Figure 3/3B/._3B.xlsx
- Figure 3/3C/3C.xlsx
- __MACOSX/Figure 3/3C/._3C.xlsx
- Figure 3/3A/DpnGFP_BL.tif
- __MACOSX/Figure 3/3A/._DpnGFP_BL.tif
- Figure 3/3A/GFP_Kir21.tif
- __MACOSX/Figure 3/3A/._GFP_Kir21.tif
- Figure 3/3A/.DS_Store
- __MACOSX/Figure 3/3A/._.DS_Store
- Figure 3/3A/DpnGFP_Kir21.tif
- __MACOSX/Figure 3/3A/._DpnGFP_Kir21.tif
- Figure 3/3A/GFP_BL.tif .tif
- __MACOSX/Figure 3/3A/._GFP_BL.tif .tif
