# Supplementary material for: Quiescent neural stem cells transiently become neuron-like to coordinate long-range reactivation
Source: EMBO J. 2026 Apr 24;45(11):3788–807. doi: 10.1038/s44318-026-00775-3 (PMC13226747; doi:10.1038/s44318-026-00775-3)
Supplement: Supplementary file 4 — Source data Fig. 3 [file 44318_2026_775_MOESM4_ESM.zip › Figure 3/3B/3B.xlsx]

## Sheet: Sheet1
Replicate	control (pH3)	Kir2.1 (pH3)		control (Wor)	Kir2.1 (Wor)
1	10	4		56.1856	45.2381
2	21.0526	8.07453		60.452	41.9689
3	11.2994	10		51.9553	44
4	22.6415	6.46766		44.5652	37.7907
5	11.9497	5.88235		54.0881	43.6709
6	1.875	7.8534		52.5424	22.8188
7	1.63934	0		43.7956	36.3636
8	3.24675	0.561798		51.875	32.6389
9		0.689655		50.8197	34.6667
10		0.833333		59.0909	29.8013
11		0			40.4372
12		0			33.75
13		0
14		0
15		0
