# Supplementary material for: Quiescent neural stem cells transiently become neuron-like to coordinate long-range reactivation
Source: EMBO J. 2026 Apr 24;45(11):3788–807. doi: 10.1038/s44318-026-00775-3 (PMC13226747; doi:10.1038/s44318-026-00775-3)
Supplement: Supplementary file 4 — Source data Fig. 3 [file 44318_2026_775_MOESM4_ESM.zip › Figure 3/3C/3C.xlsx]

## Sheet: Sheet1
Replicate	control (pH3)	TrpA1 (pH3)		control (Wor)	TrpA1 (Wor)
1	0	6.54762		6.50888	54.7619
2	0	1.96078		32.3699	64.0523
3	5.50459	2.85714		43.1193	42.1429
4	1.3986	2.09424		25.8741	53.9267
5	0	2.08333		33.9744	44.4444
6	0	0		12.5	46.5409
7	0	9.52381		11.5108	58.9286
8	3.82166	3.93258		47.1338	44.9438
9	6.81818	6.84932		40.3409	47.9452
10	2.99401	4.18848		40.1198	47.1204
11	0	2.94118		24.5714	47.0588
12	0	3.82166		23.1579	47.1338
13		9.95025			44.7761
14		1.86916			29.9065
