# Supplementary material for: Quiescent neural stem cells transiently become neuron-like to coordinate long-range reactivation
Source: EMBO J. 2026 Apr 24;45(11):3788–807. doi: 10.1038/s44318-026-00775-3 (PMC13226747; doi:10.1038/s44318-026-00775-3)
Supplement: Supplementary file 5 — Source data Fig. 4 [file 44318_2026_775_MOESM5_ESM.zip]

Archive with 15 entries (12 files):
- Figure 4/
- Figure 4/.DS_Store
- __MACOSX/Figure 4/._.DS_Store
- Figure 4/4C/
- Figure 4/4A/
- Figure 4/4C/GO_TERM_Reactivated.xlsx
- __MACOSX/Figure 4/4C/._GO_TERM_Reactivated.xlsx
- Figure 4/4C/GO_TERM_Quiescence.xlsx
- __MACOSX/Figure 4/4C/._GO_TERM_Quiescence.xlsx
- Figure 4/4A/Reactivated NSCs.tif
- __MACOSX/Figure 4/4A/._Reactivated NSCs.tif
- Figure 4/4A/QuiescentNSCs.tif
- __MACOSX/Figure 4/4A/._QuiescentNSCs.tif
- Figure 4/4A/Neurons_NSCs.tif
- __MACOSX/Figure 4/4A/._Neurons_NSCs.tif
