# Supplementary material for: Quiescent neural stem cells transiently become neuron-like to coordinate long-range reactivation
Source: EMBO J. 2026 Apr 24;45(11):3788–807. doi: 10.1038/s44318-026-00775-3 (PMC13226747; doi:10.1038/s44318-026-00775-3)
Supplement: Supplementary file 5 — Source data Fig. 4 [file 44318_2026_775_MOESM5_ESM.zip › Figure 4/4C/GO_TERM_Reactivated.xlsx]

## Sheet: Sheet1
Analysis Type:	PANTHER Overrepresentation Test (Released 20231017)
Annotation Version and Release Date:	GO Ontology database DOI: 10.5281/zenodo.7942786 Released 2023-01-05
Analyzed List:	upload_1 (Drosophila melanogaster)
Reference List:	Drosophila melanogaster (all genes in database)
Test Type:	FISHER
Correction:	FDR
GO biological process complete	Drosophila melanogaster - REFLIST (13823)	upload_1 (832)	upload_1 (expected)	upload_1 (over/under)	upload_1 (fold Enrichment)	upload_1 (raw P-value)	upload_1 (FDR)
deoxyribonucleotide biosynthetic process (GO:0009263)	5	4	0.3	+	13.29	0.00103	0.0205
regulation of transcriptional start site selection at RNA polymerase II promoter (GO:0001178)	8	6	0.48	+	12.46	6.66e-05	0.00187
cytoplasmic translation (GO:0002181)	115	77	6.92	+	11.12	7.43e-46	2.69e-43
CENP-A containing chromatin assembly (GO:0034080)	6	4	0.36	+	11.08	0.00164	0.0302
chromatin remodeling at centromere (GO:0031055)	6	4	0.36	+	11.08	0.00164	0.0301
DNA unwinding involved in DNA replication (GO:0006268)	9	6	0.54	+	11.08	0.000106	0.00278
leading strand elongation (GO:0006272)	8	5	0.48	+	10.38	0.000511	0.0112
double-strand break repair via break-induced replication (GO:0000727)	13	8	0.78	+	10.22	1.09e-05	0.000376
nuclear pore organization (GO:0006999)	12	7	0.72	+	9.69	5.11e-05	0.00146
proton motive force-driven ATP synthesis (GO:0015986)	21	12	1.26	+	9.49	1.21e-07	6.49e-06
deoxyribonucleotide metabolic process (GO:0009262)	7	4	0.42	+	9.49	0.00247	0.0436
formation of translation preinitiation complex (GO:0001731)	7	4	0.42	+	9.49	0.00247	0.0435
DNA replication-dependent chromatin assembly (GO:0006335)	7	4	0.42	+	9.49	0.00247	0.0434
spindle midzone assembly (GO:0051255)	9	5	0.54	+	9.23	0.000758	0.0159
protein neddylation (GO:0045116)	11	6	0.66	+	9.06	0.000237	0.00567
centromere complex assembly (GO:0034508)	11	6	0.66	+	9.06	0.000237	0.00566
actomyosin contractile ring assembly (GO:0000915)	13	7	0.78	+	8.95	7.48e-05	0.00205
regulation of mRNA 3'-end processing (GO:0031440)	13	7	0.78	+	8.95	7.48e-05	0.00204
regulation of transcription initiation by RNA polymerase II (GO:0060260)	17	9	1.02	+	8.8	7.63e-06	0.000272
DNA strand elongation involved in DNA replication (GO:0006271)	17	9	1.02	+	8.8	7.63e-06	0.000271
DNA strand elongation (GO:0022616)	17	9	1.02	+	8.8	7.63e-06	0.00027
regulation of DNA-templated transcription initiation (GO:2000142)	17	9	1.02	+	8.8	7.63e-06	0.000268
spliceosomal snRNP assembly (GO:0000387)	19	10	1.14	+	8.74	2.46e-06	9.92e-05
eggshell chorion gene amplification (GO:0007307)	21	11	1.26	+	8.7	7.93e-07	3.63e-05
ATP biosynthetic process (GO:0006754)	23	12	1.38	+	8.67	2.57e-07	1.28e-05
mitotic spindle elongation (GO:0000022)	12	6	0.72	+	8.31	0.000338	0.00776
assembly of actomyosin apparatus involved in cytokinesis (GO:0000912)	14	7	0.84	+	8.31	0.000107	0.0028
polytene chromosome puffing (GO:0035079)	10	5	0.6	+	8.31	0.00108	0.0214
regulation of viral life cycle (GO:1903900)	10	5	0.6	+	8.31	0.00108	0.0213
regulation of viral process (GO:0050792)	10	5	0.6	+	8.31	0.00108	0.0213
protein deneddylation (GO:0000338)	10	5	0.6	+	8.31	0.00108	0.0212
translation (GO:0006412)	304	150	18.3	+	8.2	3.55e-76	6.73e-73
peptide biosynthetic process (GO:0043043)	310	151	18.66	+	8.09	4.21e-76	6.39e-73
purine ribonucleoside triphosphate biosynthetic process (GO:0009206)	27	13	1.63	+	8	1.67e-07	8.61e-06
purine nucleoside triphosphate biosynthetic process (GO:0009145)	27	13	1.63	+	8	1.67e-07	8.55e-06
DNA amplification (GO:0006277)	23	11	1.38	+	7.95	1.58e-06	6.83e-05
spindle elongation (GO:0051231)	15	7	0.9	+	7.75	0.000149	0.00378
post-translational protein targeting to endoplasmic reticulum membrane (GO:0006620)	11	5	0.66	+	7.55	0.0015	0.0279
NLS-bearing protein import into nucleus (GO:0006607)	11	5	0.66	+	7.55	0.0015	0.0279
maintenance of protein location in cell (GO:0032507)	18	8	1.08	+	7.38	6.52e-05	0.00183
translational elongation (GO:0006414)	25	11	1.5	+	7.31	3e-06	0.000118
regulation of cyclin-dependent protein serine/threonine kinase activity (GO:0000079)	16	7	0.96	+	7.27	0.000204	0.00499
regulation of cyclin-dependent protein kinase activity (GO:1904029)	16	7	0.96	+	7.27	0.000204	0.00497
amide biosynthetic process (GO:0043604)	353	154	21.25	+	7.25	2.1e-72	1.33e-69
peptide metabolic process (GO:0006518)	358	156	21.55	+	7.24	2.48e-73	1.71e-70
ribonucleoside triphosphate biosynthetic process (GO:0009201)	30	13	1.81	+	7.2	4.32e-07	2.09e-05
regulation of mitotic sister chromatid segregation (GO:0033047)	14	6	0.84	+	7.12	0.000641	0.0136
regulation of mitotic cell cycle, embryonic (GO:0009794)	14	6	0.84	+	7.12	0.000641	0.0136
negative regulation of chromosome organization (GO:2001251)	12	5	0.72	+	6.92	0.00203	0.0366
mitochondrial translation (GO:0032543)	100	41	6.02	+	6.81	8.54e-19	1.32e-16
meiotic spindle assembly (GO:0090306)	22	9	1.32	+	6.8	3.81e-05	0.00112
pole plasm oskar mRNA localization (GO:0045451)	27	11	1.63	+	6.77	5.41e-06	0.0002
ATP metabolic process (GO:0046034)	30	12	1.81	+	6.65	2.36e-06	9.61e-05
spindle assembly involved in female meiosis (GO:0007056)	15	6	0.9	+	6.65	0.000854	0.0176
regulation of cytokinesis (GO:0032465)	15	6	0.9	+	6.65	0.000854	0.0175
chromosome localization (GO:0050000)	28	11	1.69	+	6.53	7.15e-06	0.000261
cytoplasmic translational initiation (GO:0002183)	13	5	0.78	+	6.39	0.00268	0.0468
positive regulation of receptor signaling pathway via STAT (GO:1904894)	13	5	0.78	+	6.39	0.00268	0.0466
DNA replication initiation (GO:0006270)	26	10	1.56	+	6.39	2.17e-05	0.00068
pyrimidine nucleotide biosynthetic process (GO:0006221)	13	5	0.78	+	6.39	0.00268	0.0465
pyrimidine nucleotide metabolic process (GO:0006220)	13	5	0.78	+	6.39	0.00268	0.0464
positive regulation of receptor signaling pathway via JAK-STAT (GO:0046427)	13	5	0.78	+	6.39	0.00268	0.0463
purine ribonucleoside triphosphate metabolic process (GO:0009205)	34	13	2.05	+	6.35	1.35e-06	5.91e-05
nucleoside triphosphate biosynthetic process (GO:0009142)	34	13	2.05	+	6.35	1.35e-06	5.87e-05
protein import into nucleus (GO:0006606)	48	18	2.89	+	6.23	1.62e-08	9.9e-07
purine nucleoside triphosphate metabolic process (GO:0009144)	35	13	2.11	+	6.17	1.75e-06	7.43e-05
translational initiation (GO:0006413)	52	19	3.13	+	6.07	9.12e-09	5.92e-07
pole plasm mRNA localization (GO:0019094)	33	12	1.99	+	6.04	5.23e-06	0.000196
ribosomal small subunit assembly (GO:0000028)	22	8	1.32	+	6.04	0.000199	0.00493
mitotic chromosome condensation (GO:0007076)	22	8	1.32	+	6.04	0.000199	0.00492
DNA duplex unwinding (GO:0032508)	22	8	1.32	+	6.04	0.000199	0.0049
mitotic sister chromatid segregation (GO:0000070)	83	30	5	+	6.01	5.89e-13	6.13e-11
mitotic cytokinesis (GO:0000281)	50	18	3.01	+	5.98	2.7e-08	1.59e-06
maintenance of location in cell (GO:0051651)	25	9	1.5	+	5.98	8.5e-05	0.00228
import into nucleus (GO:0051170)	50	18	3.01	+	5.98	2.7e-08	1.58e-06
sister chromatid segregation (GO:0000819)	84	30	5.06	+	5.93	7.57e-13	7.47e-11
amide metabolic process (GO:0043603)	456	162	27.45	+	5.9	5.8e-66	2.94e-63
mitotic spindle assembly (GO:0090307)	17	6	1.02	+	5.86	0.00144	0.0271
post-translational protein modification (GO:0043687)	17	6	1.02	+	5.86	0.00144	0.027
ribonucleoside triphosphate metabolic process (GO:0009199)	37	13	2.23	+	5.84	2.9e-06	0.000115
protein localization to nucleus (GO:0034504)	57	20	3.43	+	5.83	6.54e-09	4.39e-07
nucleoside triphosphate metabolic process (GO:0009141)	43	15	2.59	+	5.8	5.42e-07	2.55e-05
mitotic nuclear division (GO:0140014)	89	31	5.36	+	5.79	5.38e-13	5.68e-11
actomyosin contractile ring organization (GO:0044837)	23	8	1.38	+	5.78	0.000256	0.00604
regulation of chromatin organization (GO:1902275)	32	11	1.93	+	5.71	1.99e-05	0.000638
pole plasm RNA localization (GO:0007316)	35	12	2.11	+	5.7	8.56e-06	0.000299
tRNA aminoacylation for protein translation (GO:0006418)	38	13	2.29	+	5.68	3.69e-06	0.000142
mitochondrial gene expression (GO:0140053)	124	42	7.46	+	5.63	8.78e-17	1.26e-14
DNA geometric change (GO:0032392)	24	8	1.44	+	5.54	0.000324	0.0075
protein folding (GO:0006457)	138	45	8.31	+	5.42	2.25e-17	3.28e-15
DNA conformation change (GO:0071103)	31	10	1.87	+	5.36	7.38e-05	0.00203
chromosome condensation (GO:0030261)	53	17	3.19	+	5.33	2.57e-07	1.28e-05
intracellular mRNA localization involved in pattern specification process (GO:0060810)	47	15	2.83	+	5.3	1.37e-06	5.94e-05
tRNA aminoacylation (GO:0043039)	41	13	2.47	+	5.27	7.33e-06	0.000266
ncRNA-mediated post-transcriptional gene silencing (GO:0035194)	32	10	1.93	+	5.19	9.2e-05	0.00245
protein refolding (GO:0042026)	32	10	1.93	+	5.19	9.2e-05	0.00244
protein-RNA complex assembly (GO:0022618)	116	36	6.98	+	5.16	1.27e-13	1.49e-11
mitotic spindle organization (GO:0007052)	71	22	4.27	+	5.15	7.67e-09	5.06e-07
regulation of heterochromatin organization (GO:0120261)	26	8	1.56	+	5.11	0.000506	0.0111
regulation of heterochromatin formation (GO:0031445)	26	8	1.56	+	5.11	0.000506	0.0111
reactive oxygen species metabolic process (GO:0072593)	23	7	1.38	+	5.06	0.00119	0.0231
amino acid activation (GO:0043038)	43	13	2.59	+	5.02	1.12e-05	0.000384
protein-RNA complex organization (GO:0071826)	120	36	7.22	+	4.98	2.96e-13	3.26e-11
cell redox homeostasis (GO:0045454)	20	6	1.2	+	4.98	0.00284	0.0484
metaphase plate congression (GO:0051310)	20	6	1.2	+	4.98	0.00284	0.0483
establishment of chromosome localization (GO:0051303)	20	6	1.2	+	4.98	0.00284	0.0482
transcription elongation by RNA polymerase II (GO:0006368)	27	8	1.63	+	4.92	0.000623	0.0134
intracellular mRNA localization involved in anterior/posterior axis specification (GO:0060811)	44	13	2.65	+	4.91	1.38e-05	0.00046
DNA biosynthetic process (GO:0071897)	44	13	2.65	+	4.91	1.38e-05	0.000458
RNA export from nucleus (GO:0006405)	51	15	3.07	+	4.89	3.19e-06	0.000124
positive regulation of chromosome organization (GO:2001252)	24	7	1.44	+	4.85	0.00147	0.0274
ribosome assembly (GO:0042255)	48	14	2.89	+	4.85	7.34e-06	0.000265
mRNA splicing, via spliceosome (GO:0000398)	216	63	13	+	4.85	9.46e-22	1.75e-19
RNA splicing, via transesterification reactions with bulged adenosine as nucleophile (GO:0000377)	216	63	13	+	4.85	9.46e-22	1.71e-19
cellular nitrogen compound biosynthetic process (GO:0044271)	731	213	44	+	4.84	3.61e-75	3.04e-72
nucleosome organization (GO:0034728)	31	9	1.87	+	4.82	0.000326	0.00752
meiotic spindle organization (GO:0000212)	38	11	2.29	+	4.81	7.38e-05	0.00204
RNA splicing, via transesterification reactions (GO:0000375)	218	63	13.12	+	4.8	1.41e-21	2.49e-19
DNA replication (GO:0006260)	101	29	6.08	+	4.77	1.47e-10	1.11e-08
nucleotide-excision repair (GO:0006289)	28	8	1.69	+	4.75	0.000762	0.0159
pole plasm assembly (GO:0007315)	53	15	3.19	+	4.7	4.74e-06	0.000178
mRNA transport (GO:0051028)	46	13	2.77	+	4.7	2.06e-05	0.00065
cell cycle phase transition (GO:0044770)	39	11	2.35	+	4.69	8.98e-05	0.0024
nuclear chromosome segregation (GO:0098813)	146	41	8.79	+	4.67	4.18e-14	5.12e-12
RNA splicing (GO:0008380)	229	64	13.78	+	4.64	2.91e-21	4.91e-19
mitotic cell cycle phase transition (GO:0044772)	36	10	2.17	+	4.62	0.000207	0.00505
mRNA export from nucleus (GO:0006406)	36	10	2.17	+	4.62	0.000207	0.00503
cellular response to heat (GO:0034605)	36	10	2.17	+	4.62	0.000207	0.00502
spindle assembly (GO:0051225)	65	18	3.91	+	4.6	7.07e-07	3.27e-05
DNA-templated transcription elongation (GO:0006354)	29	8	1.75	+	4.58	0.000924	0.0188
chaperone cofactor-dependent protein refolding (GO:0051085)	29	8	1.75	+	4.58	0.000924	0.0187
'de novo' post-translational protein folding (GO:0051084)	29	8	1.75	+	4.58	0.000924	0.0187
mitotic cell cycle (GO:0000278)	388	107	23.35	+	4.58	9.62e-35	2.61e-32
cytokinetic process (GO:0032506)	40	11	2.41	+	4.57	0.000109	0.00284
nuclear transport (GO:0051169)	120	33	7.22	+	4.57	2.09e-11	1.8e-09
nucleocytoplasmic transport (GO:0006913)	120	33	7.22	+	4.57	2.09e-11	1.78e-09
cytoskeleton-dependent cytokinesis (GO:0061640)	92	25	5.54	+	4.51	6.97e-09	4.64e-07
macromolecule biosynthetic process (GO:0009059)	719	195	43.28	+	4.51	6.13e-64	2.91e-61
chromosome organization (GO:0051276)	263	71	15.83	+	4.49	9.4e-23	1.93e-20
microtubule cytoskeleton organization involved in mitosis (GO:1902850)	90	24	5.42	+	4.43	1.89e-08	1.13e-06
pole cell development (GO:0007277)	30	8	1.81	+	4.43	0.00111	0.0217
maintenance of protein location (GO:0045185)	30	8	1.81	+	4.43	0.00111	0.0216
cytokinesis (GO:0000910)	94	25	5.66	+	4.42	1e-08	6.46e-07
RNA-mediated gene silencing (GO:0031047)	79	21	4.75	+	4.42	1.52e-07	7.92e-06
cell cycle DNA replication (GO:0044786)	34	9	2.05	+	4.4	0.000577	0.0125
post-transcriptional gene silencing (GO:0016441)	38	10	2.29	+	4.37	0.0003	0.00697
protein stabilization (GO:0050821)	42	11	2.53	+	4.35	0.000157	0.00397
mitotic cell cycle process (GO:1903047)	264	69	15.89	+	4.34	1.79e-21	3.08e-19
DNA-templated DNA replication (GO:0006261)	88	23	5.3	+	4.34	5.11e-08	2.81e-06
protein targeting to ER (GO:0045047)	27	7	1.63	+	4.31	0.00259	0.0453
nuclear export (GO:0051168)	85	22	5.12	+	4.3	1.15e-07	6.2e-06
'de novo' protein folding (GO:0006458)	31	8	1.87	+	4.29	0.00133	0.0252
intracellular mRNA localization (GO:0008298)	62	16	3.73	+	4.29	6.28e-06	0.000232
positive regulation of mitotic cell cycle (GO:0045931)	31	8	1.87	+	4.29	0.00133	0.0252
meiotic cytokinesis (GO:0033206)	43	11	2.59	+	4.25	0.000187	0.00465
chaperone-mediated protein folding (GO:0061077)	47	12	2.83	+	4.24	9.78e-05	0.00259
aerobic electron transport chain (GO:0019646)	63	16	3.79	+	4.22	7.47e-06	0.000269
regulation of organelle assembly (GO:1902115)	32	8	1.93	+	4.15	0.00158	0.0293
nucleus organization (GO:0006997)	84	21	5.06	+	4.15	3.64e-07	1.77e-05
cytoplasm organization (GO:0007028)	60	15	3.61	+	4.15	1.68e-05	0.000548
mRNA processing (GO:0006397)	265	66	15.95	+	4.14	1.21e-19	1.99e-17
gene expression (GO:0010467)	1006	248	60.55	+	4.1	4.89e-76	6.19e-73
heterochromatin organization (GO:0070828)	90	22	5.42	+	4.06	2.68e-07	1.32e-05
electron transport chain (GO:0022900)	86	21	5.18	+	4.06	5.07e-07	2.42e-05
mitochondrial respiratory chain complex I assembly (GO:0032981)	37	9	2.23	+	4.04	0.000968	0.0194
regulation of DNA replication (GO:0006275)	37	9	2.23	+	4.04	0.000968	0.0193
regulation of cell division (GO:0051302)	37	9	2.23	+	4.04	0.000968	0.0193
NADH dehydrogenase complex assembly (GO:0010257)	37	9	2.23	+	4.04	0.000968	0.0192
oxidative phosphorylation (GO:0006119)	79	19	4.75	+	4	2.13e-06	8.84e-05
organonitrogen compound biosynthetic process (GO:1901566)	812	195	48.87	+	3.99	1.11e-56	4.69e-54
meiotic chromosome segregation (GO:0045132)	75	18	4.51	+	3.99	4.03e-06	0.000153
regulation of protein stability (GO:0031647)	63	15	3.79	+	3.96	2.75e-05	0.000837
chromosome segregation (GO:0007059)	185	44	11.14	+	3.95	6.74e-13	6.83e-11
RNA localization (GO:0006403)	152	36	9.15	+	3.93	9.51e-11	7.44e-09
mitochondrial ATP synthesis coupled electron transport (GO:0042775)	68	16	4.09	+	3.91	1.69e-05	0.00055
protein localization to endoplasmic reticulum (GO:0070972)	34	8	2.05	+	3.91	0.0022	0.0393
establishment of RNA localization (GO:0051236)	94	22	5.66	+	3.89	5.07e-07	2.41e-05
positive regulation of mRNA metabolic process (GO:1903313)	43	10	2.59	+	3.86	0.000692	0.0146
mitotic cell cycle checkpoint signaling (GO:0007093)	43	10	2.59	+	3.86	0.000692	0.0146
cell cycle checkpoint signaling (GO:0000075)	56	13	3.37	+	3.86	0.000116	0.00302
non-membrane-bounded organelle assembly (GO:0140694)	209	48	12.58	+	3.82	1.8e-13	2.07e-11
histone acetylation (GO:0016573)	35	8	2.11	+	3.8	0.00257	0.0451
RNA transport (GO:0050658)	92	21	5.54	+	3.79	1.3e-06	5.8e-05
nucleic acid transport (GO:0050657)	92	21	5.54	+	3.79	1.3e-06	5.77e-05
regulation of chromosome organization (GO:0033044)	66	15	3.97	+	3.78	4.37e-05	0.00127
cell cycle (GO:0007049)	607	137	36.54	+	3.75	1.73e-36	5.06e-34
negative regulation of gene expression, epigenetic (GO:0045814)	89	20	5.36	+	3.73	2.84e-06	0.000113
positive regulation of cell cycle (GO:0045787)	67	15	4.03	+	3.72	5.07e-05	0.00145
ribosomal small subunit biogenesis (GO:0042274)	76	17	4.57	+	3.72	1.64e-05	0.00054
heterochromatin formation (GO:0031507)	85	19	5.12	+	3.71	5.36e-06	0.000199
regulation of mRNA splicing, via spliceosome (GO:0048024)	94	21	5.66	+	3.71	1.75e-06	7.5e-05
ATP synthesis coupled electron transport (GO:0042773)	72	16	4.33	+	3.69	3.1e-05	0.000935
regulation of mitochondrion organization (GO:0010821)	45	10	2.71	+	3.69	0.000937	0.0188
nuclear division (GO:0000280)	231	51	13.9	+	3.67	1.17e-13	1.38e-11
maintenance of location (GO:0051235)	59	13	3.55	+	3.66	0.000182	0.00454
morphogenesis of follicular epithelium (GO:0016333)	50	11	3.01	+	3.66	0.000568	0.0124
protein acetylation (GO:0006473)	50	11	3.01	+	3.66	0.000568	0.0124
negative regulation of smoothened signaling pathway (GO:0045879)	50	11	3.01	+	3.66	0.000568	0.0123
oocyte anterior/posterior axis specification (GO:0007314)	73	16	4.39	+	3.64	3.59e-05	0.00106
spindle organization (GO:0007051)	128	28	7.7	+	3.63	5.03e-08	2.79e-06
cellular biosynthetic process (GO:0044249)	1048	228	63.08	+	3.61	1.72e-60	7.69e-58
recombinational repair (GO:0000725)	69	15	4.15	+	3.61	6.77e-05	0.00189
double-strand break repair via homologous recombination (GO:0000724)	69	15	4.15	+	3.61	6.77e-05	0.00188
response to heat (GO:0009408)	83	18	5	+	3.6	1.35e-05	0.00045
protein-DNA complex assembly (GO:0065004)	60	13	3.61	+	3.6	0.00021	0.00506
protein modification by small protein removal (GO:0070646)	60	13	3.61	+	3.6	0.00021	0.00504
centrosome cycle (GO:0007098)	74	16	4.45	+	3.59	4.14e-05	0.00121
mRNA metabolic process (GO:0016071)	343	74	20.65	+	3.58	7.71e-19	1.22e-16
chromatin organization (GO:0006325)	283	61	17.03	+	3.58	1.08e-15	1.44e-13
respiratory electron transport chain (GO:0022904)	79	17	4.75	+	3.58	2.53e-05	0.000778
ribonucleoprotein complex biogenesis (GO:0022613)	290	62	17.45	+	3.55	8.69e-16	1.18e-13
ribosomal large subunit biogenesis (GO:0042273)	61	13	3.67	+	3.54	0.000242	0.00573
organelle fission (GO:0048285)	244	52	14.69	+	3.54	2.21e-13	2.5e-11
regulation of RNA splicing (GO:0043484)	109	23	6.56	+	3.51	1.34e-06	5.9e-05
maternal determination of anterior/posterior axis, embryo (GO:0008358)	76	16	4.57	+	3.5	5.47e-05	0.00155
chromatin remodeling (GO:0006338)	219	46	13.18	+	3.49	8.53e-12	7.71e-10
regulation of mRNA processing (GO:0050684)	105	22	6.32	+	3.48	2.5e-06	0.0001
DNA repair (GO:0006281)	182	38	10.95	+	3.47	6.57e-10	4.75e-08
positive regulation of cell cycle process (GO:0090068)	48	10	2.89	+	3.46	0.00143	0.027
DNA damage response (GO:0006974)	241	50	14.51	+	3.45	1.54e-12	1.45e-10
nucleobase-containing compound transport (GO:0015931)	111	23	6.68	+	3.44	1.75e-06	7.47e-05
proteasome-mediated ubiquitin-dependent protein catabolic process (GO:0043161)	213	44	12.82	+	3.43	3.92e-11	3.27e-09
protein-DNA complex organization (GO:0071824)	321	66	19.32	+	3.42	5.19e-16	7.17e-14
cell cycle process (GO:0022402)	517	106	31.12	+	3.41	3.39e-25	7.14e-23
cellular nitrogen compound metabolic process (GO:0034641)	1697	347	102.14	+	3.4	2.05e-92	1.55e-88
negative regulation of mitotic cell cycle phase transition (GO:1901991)	49	10	2.95	+	3.39	0.00164	0.0302
oocyte axis specification (GO:0007309)	113	23	6.8	+	3.38	2.28e-06	9.4e-05
microtubule organizing center organization (GO:0031023)	79	16	4.75	+	3.36	8.16e-05	0.00221
regulation of mitotic cell cycle (GO:0007346)	165	33	9.93	+	3.32	2.19e-08	1.3e-06
regulation of mitotic cell cycle phase transition (GO:1901990)	91	18	5.48	+	3.29	3.92e-05	0.00115
epigenetic regulation of gene expression (GO:0040029)	122	24	7.34	+	3.27	2.32e-06	9.54e-05
oocyte construction (GO:0007308)	117	23	7.04	+	3.27	3.8e-06	0.000146
regulation of cell cycle (GO:0051726)	290	57	17.45	+	3.27	2.88e-13	3.22e-11
female meiotic nuclear division (GO:0007143)	56	11	3.37	+	3.26	0.00128	0.0244
negative regulation of catabolic process (GO:0009895)	56	11	3.37	+	3.26	0.00128	0.0244
DNA recombination (GO:0006310)	102	20	6.14	+	3.26	1.66e-05	0.000543
protein-containing complex assembly (GO:0065003)	424	83	25.52	+	3.25	9.27e-19	1.41e-16
proteasomal protein catabolic process (GO:0010498)	225	44	13.54	+	3.25	1.82e-10	1.36e-08
regulation of alternative mRNA splicing, via spliceosome (GO:0000381)	87	17	5.24	+	3.25	7.28e-05	0.00202
organic substance biosynthetic process (GO:1901576)	1225	239	73.73	+	3.24	5.21e-56	1.98e-53
cell division (GO:0051301)	237	46	14.26	+	3.22	8.69e-11	6.87e-09
biosynthetic process (GO:0009058)	1247	242	75.06	+	3.22	1.98e-56	7.9e-54
regulation of smoothened signaling pathway (GO:0008589)	83	16	5	+	3.2	0.000135	0.00347
regulation of mRNA metabolic process (GO:1903311)	156	30	9.39	+	3.2	2e-07	1.01e-05
male meiotic nuclear division (GO:0007140)	73	14	4.39	+	3.19	0.000365	0.00834
negative regulation of cell cycle phase transition (GO:1901988)	73	14	4.39	+	3.19	0.000365	0.00832
DNA metabolic process (GO:0006259)	305	58	18.36	+	3.16	5.94e-13	6.09e-11
protein-containing complex organization (GO:0043933)	723	137	43.52	+	3.15	1.33e-29	2.96e-27
double-strand break repair (GO:0006302)	95	18	5.72	+	3.15	6.41e-05	0.00181
oocyte development (GO:0048599)	132	25	7.95	+	3.15	2.62e-06	0.000105
meiotic cell cycle process (GO:1903046)	197	37	11.86	+	3.12	1.33e-08	8.32e-07
modification-dependent protein catabolic process (GO:0019941)	309	58	18.6	+	3.12	9.54e-13	9.05e-11
meiotic cell cycle (GO:0051321)	208	39	12.52	+	3.12	5.6e-09	3.83e-07
aerobic respiration (GO:0009060)	112	21	6.74	+	3.12	1.86e-05	0.000597
proton transmembrane transport (GO:1902600)	59	11	3.55	+	3.1	0.00185	0.0335
regulation of cell cycle phase transition (GO:1901987)	118	22	7.1	+	3.1	1.28e-05	0.000431
modification-dependent macromolecule catabolic process (GO:0043632)	317	59	19.08	+	3.09	8.23e-13	8.01e-11
meiotic nuclear division (GO:0140013)	157	29	9.45	+	3.07	6.63e-07	3.09e-05
ubiquitin-dependent protein catabolic process (GO:0006511)	304	56	18.3	+	3.06	4.6e-12	4.21e-10
establishment of protein localization to organelle (GO:0072594)	180	33	10.83	+	3.05	1.33e-07	6.99e-06
dorsal/ventral axis specification (GO:0009950)	71	13	4.27	+	3.04	0.000857	0.0175
regulation of cell cycle process (GO:0010564)	199	36	11.98	+	3.01	4.81e-08	2.71e-06
peptidyl-lysine modification (GO:0018205)	94	17	5.66	+	3	0.000167	0.00419
negative regulation of cell cycle process (GO:0010948)	83	15	5	+	3	0.000399	0.00895
cellular respiration (GO:0045333)	122	22	7.34	+	3	2.02e-05	0.000643
nucleotide biosynthetic process (GO:0009165)	122	22	7.34	+	3	2.02e-05	0.00064
meiosis I cell cycle process (GO:0061982)	111	20	6.68	+	2.99	4.79e-05	0.00138
ribosome biogenesis (GO:0042254)	217	39	13.06	+	2.99	1.56e-08	9.6e-07
nucleoside phosphate biosynthetic process (GO:1901293)	125	22	7.52	+	2.92	2.8e-05	0.00085
oocyte differentiation (GO:0009994)	154	27	9.27	+	2.91	3.81e-06	0.000145
proteolysis involved in protein catabolic process (GO:0051603)	331	58	19.92	+	2.91	1.12e-11	9.91e-10
asymmetric cell division (GO:0008356)	103	18	6.2	+	2.9	0.000158	0.00399
post-transcriptional regulation of gene expression (GO:0010608)	206	36	12.4	+	2.9	1.03e-07	5.63e-06
regulation of protein catabolic process (GO:0042176)	92	16	5.54	+	2.89	0.000378	0.00859
histone modification (GO:0016570)	93	16	5.6	+	2.86	0.00042	0.00938
transcription by RNA polymerase II (GO:0006366)	99	17	5.96	+	2.85	0.000286	0.00669
generation of precursor metabolites and energy (GO:0006091)	169	29	10.17	+	2.85	2.45e-06	9.96e-05
ribonucleotide biosynthetic process (GO:0009260)	105	18	6.32	+	2.85	0.000195	0.00485
negative regulation of cell cycle (GO:0045786)	94	16	5.66	+	2.83	0.000466	0.0103
protein catabolic process (GO:0030163)	343	58	20.65	+	2.81	3.92e-11	3.24e-09
regulation of translation (GO:0006417)	160	27	9.63	+	2.8	7.11e-06	0.000261
ribose phosphate biosynthetic process (GO:0046390)	107	18	6.44	+	2.79	0.00024	0.00571
mRNA catabolic process (GO:0006402)	72	12	4.33	+	2.77	0.00269	0.0463
nucleic acid metabolic process (GO:0090304)	1115	185	67.11	+	2.76	9.6e-34	2.43e-31
axis specification (GO:0009798)	187	31	11.26	+	2.75	2.11e-06	8.8e-05
cell maturation (GO:0048469)	163	27	9.81	+	2.75	9.59e-06	0.000332
purine ribonucleotide biosynthetic process (GO:0009152)	97	16	5.84	+	2.74	0.000632	0.0135
positive regulation of gene expression (GO:0010628)	207	34	12.46	+	2.73	8.24e-07	3.72e-05
anatomical structure maturation (GO:0071695)	166	27	9.99	+	2.7	1.28e-05	0.000431
RNA catabolic process (GO:0006401)	87	14	5.24	+	2.67	0.00166	0.0304
positive regulation of organelle organization (GO:0010638)	112	18	6.74	+	2.67	0.000393	0.00887
RNA metabolic process (GO:0016070)	838	133	50.44	+	2.64	3.09e-22	6.02e-20
nucleobase-containing compound biosynthetic process (GO:0034654)	341	54	20.52	+	2.63	1.61e-09	1.12e-07
protein localization to organelle (GO:0033365)	260	41	15.65	+	2.62	1.83e-07	9.33e-06
RNA processing (GO:0006396)	578	91	34.79	+	2.62	3.55e-15	4.65e-13
nucleobase-containing compound metabolic process (GO:0006139)	1375	213	82.76	+	2.57	2.18e-35	6.12e-33
anterior/posterior axis specification, embryo (GO:0008595)	105	16	6.32	+	2.53	0.00216	0.0388
tripartite regional subdivision (GO:0007351)	105	16	6.32	+	2.53	0.00216	0.0387
amino acid metabolic process (GO:0006520)	159	24	9.57	+	2.51	0.00013	0.00336
purine nucleotide biosynthetic process (GO:0006164)	106	16	6.38	+	2.51	0.00224	0.0398
energy derivation by oxidation of organic compounds (GO:0015980)	146	22	8.79	+	2.5	0.000263	0.00619
developmental maturation (GO:0021700)	186	28	11.2	+	2.5	3.47e-05	0.00103
heterocycle metabolic process (GO:0046483)	1455	218	87.58	+	2.49	2.49e-34	6.51e-32
cellular response to stress (GO:0033554)	562	84	33.83	+	2.48	7.39e-13	7.38e-11
response to temperature stimulus (GO:0009266)	135	20	8.13	+	2.46	0.000602	0.0129
embryonic axis specification (GO:0000578)	108	16	6.5	+	2.46	0.00242	0.0429
negative regulation of gene expression (GO:0010629)	338	50	20.34	+	2.46	4.7e-08	2.66e-06
cell population proliferation (GO:0008283)	122	18	7.34	+	2.45	0.00123	0.0236
macromolecule catabolic process (GO:0009057)	490	72	29.49	+	2.44	7.76e-11	6.2e-09
cellular aromatic compound metabolic process (GO:0006725)	1498	220	90.16	+	2.44	1.79e-33	4.39e-31
regulation of cell population proliferation (GO:0042127)	219	32	13.18	+	2.43	2.11e-05	0.000663
female gamete generation (GO:0007292)	579	84	34.85	+	2.41	3.04e-12	2.82e-10
microtubule cytoskeleton organization (GO:0000226)	347	50	20.89	+	2.39	1.12e-07	6.08e-06
purine-containing compound biosynthetic process (GO:0072522)	118	17	7.1	+	2.39	0.00201	0.0363
aromatic compound biosynthetic process (GO:0019438)	405	58	24.38	+	2.38	1.53e-08	9.49e-07
cellular metabolic process (GO:0044237)	3001	429	180.63	+	2.38	6.67e-74	5.07e-71
heterocycle biosynthetic process (GO:0018130)	414	59	24.92	+	2.37	1.19e-08	7.57e-07
organic cyclic compound metabolic process (GO:1901360)	1559	222	93.84	+	2.37	5.08e-32	1.21e-29
oogenesis (GO:0048477)	529	75	31.84	+	2.36	1.17e-10	9.04e-09
positive regulation of cellular component biogenesis (GO:0044089)	135	19	8.13	+	2.34	0.00128	0.0245
macromolecule metabolic process (GO:0043170)	3151	443	189.66	+	2.34	2.98e-75	2.83e-72
tRNA metabolic process (GO:0006399)	157	22	9.45	+	2.33	0.000839	0.0173
intracellular protein transport (GO:0006886)	330	46	19.86	+	2.32	7.64e-07	3.52e-05
cellular component assembly (GO:0022607)	1030	143	62	+	2.31	5.24e-19	8.47e-17
regulation of protein metabolic process (GO:0051246)	483	67	29.07	+	2.3	2.65e-09	1.83e-07
nucleoside phosphate metabolic process (GO:0006753)	202	28	12.16	+	2.3	0.000133	0.00343
protein metabolic process (GO:0019538)	2122	294	127.72	+	2.3	1.9e-42	6.28e-40
regulation of amide metabolic process (GO:0034248)	210	29	12.64	+	2.29	0.000103	0.00273
cellular component biogenesis (GO:0044085)	1212	167	72.95	+	2.29	4.44e-22	8.43e-20
anterior/posterior axis specification (GO:0009948)	124	17	7.46	+	2.28	0.0029	0.0489
cellular process involved in reproduction in multicellular organism (GO:0022412)	840	115	50.56	+	2.27	7.7e-15	9.58e-13
nucleobase-containing compound catabolic process (GO:0034655)	141	19	8.49	+	2.24	0.00271	0.0466
determination of adult lifespan (GO:0008340)	171	23	10.29	+	2.23	0.000796	0.0165
nitrogen compound metabolic process (GO:0006807)	3587	481	215.9	+	2.23	3.15e-78	7.96e-75
germ cell development (GO:0007281)	666	89	40.09	+	2.22	4.17e-11	3.4e-09
regulation of organelle organization (GO:0033043)	338	45	20.34	+	2.21	3.16e-06	0.000123
organonitrogen compound catabolic process (GO:1901565)	505	67	30.4	+	2.2	1.64e-08	9.98e-07
nucleotide metabolic process (GO:0009117)	196	26	11.8	+	2.2	0.000586	0.0126
gamete generation (GO:0007276)	866	114	52.12	+	2.19	9.97e-14	1.2e-11
organelle assembly (GO:0070925)	403	53	24.26	+	2.18	8.22e-07	3.74e-05
organic cyclic compound biosynthetic process (GO:1901362)	450	59	27.09	+	2.18	1.48e-07	7.74e-06
regulation of catabolic process (GO:0009894)	291	38	17.52	+	2.17	3e-05	0.000909
aromatic compound catabolic process (GO:0019439)	161	21	9.69	+	2.17	0.00183	0.0332
spermatogenesis (GO:0007283)	272	35	16.37	+	2.14	8.33e-05	0.00224
organonitrogen compound metabolic process (GO:1901564)	2612	335	157.22	+	2.13	6.47e-43	2.23e-40
multicellular organismal reproductive process (GO:0048609)	889	114	53.51	+	2.13	3.89e-13	4.22e-11
ribonucleotide metabolic process (GO:0009259)	156	20	9.39	+	2.13	0.00276	0.0472
mitochondrion organization (GO:0007005)	242	31	14.57	+	2.13	0.000276	0.00646
male gamete generation (GO:0048232)	313	40	18.84	+	2.12	3.28e-05	0.000985
developmental process involved in reproduction (GO:0003006)	885	113	53.27	+	2.12	8.86e-13	8.51e-11
organelle organization (GO:0006996)	1558	197	93.78	+	2.1	2.89e-22	5.77e-20
protein modification by small protein conjugation or removal (GO:0070647)	287	36	17.27	+	2.08	0.000124	0.0032
primary metabolic process (GO:0044238)	4000	491	240.76	+	2.04	5.43e-68	2.94e-65
positive regulation of protein metabolic process (GO:0051247)	221	27	13.3	+	2.03	0.0012	0.0232
negative regulation of metabolic process (GO:0009892)	772	94	46.47	+	2.02	7.99e-10	5.72e-08
organic substance metabolic process (GO:0071704)	4244	513	255.44	+	2.01	8.45e-71	4.94e-68
positive regulation of cellular component organization (GO:0051130)	275	33	16.55	+	1.99	0.00042	0.0094
metabolic process (GO:0008152)	4507	540	271.27	+	1.99	8.96e-76	9.71e-73
protein transport (GO:0015031)	415	49	24.98	+	1.96	2.42e-05	0.000748
nucleobase-containing small molecule metabolic process (GO:0055086)	255	30	15.35	+	1.95	0.00107	0.0211
negative regulation of macromolecule metabolic process (GO:0010605)	714	84	42.98	+	1.95	3.73e-08	2.13e-06
cellular macromolecule localization (GO:0070727)	706	83	42.49	+	1.95	3.47e-08	2e-06
reproductive process (GO:0022414)	1197	140	72.05	+	1.94	4.77e-13	5.1e-11
regulation of cellular component biogenesis (GO:0044087)	301	35	18.12	+	1.93	0.000478	0.0106
microtubule-based process (GO:0007017)	473	55	28.47	+	1.93	1.27e-05	0.000431
ncRNA metabolic process (GO:0034660)	374	43	22.51	+	1.91	0.000144	0.00369
macromolecule localization (GO:0033036)	868	99	52.24	+	1.89	6.13e-09	4.15e-07
sexual reproduction (GO:0019953)	1145	130	68.92	+	1.89	2.55e-11	2.15e-09
cellular component organization or biogenesis (GO:0071840)	2789	316	167.87	+	1.88	3.45e-30	7.93e-28
negative regulation of cellular metabolic process (GO:0031324)	534	60	32.14	+	1.87	1.18e-05	0.000402
organic substance catabolic process (GO:1901575)	819	92	49.3	+	1.87	4.84e-08	2.7e-06
regulation of cell differentiation (GO:0045595)	277	31	16.67	+	1.86	0.00175	0.0319
cellular component organization (GO:0016043)	2622	293	157.82	+	1.86	2.12e-26	4.59e-24
multicellular organism reproduction (GO:0032504)	1092	122	65.73	+	1.86	3.16e-10	2.33e-08
regulation of immune system process (GO:0002682)	260	29	15.65	+	1.85	0.00283	0.0483
cytoskeleton organization (GO:0007010)	583	65	35.09	+	1.85	7.52e-06	0.000269
regulation of cellular component organization (GO:0051128)	716	79	43.1	+	1.83	8.42e-07	3.78e-05
nitrogen compound transport (GO:0071705)	599	66	36.05	+	1.83	9.77e-06	0.000337
establishment of protein localization (GO:0045184)	446	49	26.84	+	1.83	0.000148	0.00377
positive regulation of macromolecule metabolic process (GO:0010604)	826	90	49.72	+	1.81	2.73e-07	1.34e-05
positive regulation of signal transduction (GO:0009967)	406	44	24.44	+	1.8	0.000393	0.00886
negative regulation of macromolecule biosynthetic process (GO:0010558)	388	42	23.35	+	1.8	0.000625	0.0134
carbohydrate derivative biosynthetic process (GO:1901137)	307	33	18.48	+	1.79	0.00273	0.0468
negative regulation of biological process (GO:0048519)	1442	155	86.79	+	1.79	8.6e-12	7.68e-10
response to stress (GO:0006950)	1164	125	70.06	+	1.78	1.51e-09	1.06e-07
negative regulation of cellular biosynthetic process (GO:0031327)	402	43	24.2	+	1.78	0.000771	0.0161
regulation of metabolic process (GO:0019222)	2137	228	128.63	+	1.77	2.07e-17	3.09e-15
positive regulation of metabolic process (GO:0009893)	914	97	55.01	+	1.76	2.23e-07	1.12e-05
regulation of macromolecule metabolic process (GO:0060255)	1965	207	118.27	+	1.75	5.28e-15	6.8e-13
negative regulation of biosynthetic process (GO:0009890)	409	43	24.62	+	1.75	0.000868	0.0177
protein localization (GO:0008104)	666	70	40.09	+	1.75	1.85e-05	0.000598
regulation of signal transduction (GO:0009966)	775	81	46.65	+	1.74	4.34e-06	0.000164
regulation of response to stress (GO:0080134)	335	35	20.16	+	1.74	0.00289	0.0488
positive regulation of nitrogen compound metabolic process (GO:0051173)	749	78	45.08	+	1.73	8.72e-06	0.000304
negative regulation of cellular process (GO:0048523)	1174	122	70.66	+	1.73	1.66e-08	9.98e-07
intracellular transport (GO:0046907)	682	70	41.05	+	1.71	4.52e-05	0.00131
negative regulation of nitrogen compound metabolic process (GO:0051172)	527	54	31.72	+	1.7	0.000329	0.00757
catabolic process (GO:0009056)	918	94	55.25	+	1.7	1.98e-06	8.35e-05
positive regulation of signaling (GO:0023056)	440	45	26.48	+	1.7	0.00128	0.0245
cellular process (GO:0009987)	6843	697	411.88	+	1.69	9.82e-90	3.73e-86
positive regulation of cell communication (GO:0010647)	442	45	26.6	+	1.69	0.00131	0.025
regulation of gene expression (GO:0010468)	1622	164	97.63	+	1.68	1.75e-10	1.31e-08
positive regulation of cellular process (GO:0048522)	1509	152	90.83	+	1.67	1.26e-09	8.95e-08
cell development (GO:0048468)	1281	129	77.1	+	1.67	2.93e-08	1.7e-06
positive regulation of biological process (GO:0048518)	1734	174	104.37	+	1.67	6.86e-11	5.54e-09
cellular localization (GO:0051641)	1089	109	65.55	+	1.66	6.15e-07	2.88e-05
reproduction (GO:0000003)	1422	142	85.59	+	1.66	8.25e-09	5.4e-07
regulation of nitrogen compound metabolic process (GO:0051171)	1750	174	105.33	+	1.65	1.21e-10	9.25e-09
establishment of localization in cell (GO:0051649)	805	80	48.45	+	1.65	3.31e-05	0.00099
positive regulation of nucleobase-containing compound metabolic process (GO:0045935)	519	51	31.24	+	1.63	0.00117	0.0226
regulation of primary metabolic process (GO:0080090)	1779	174	107.08	+	1.62	4.37e-10	3.19e-08
regionalization (GO:0003002)	474	46	28.53	+	1.61	0.00265	0.0463
regulation of response to stimulus (GO:0048583)	979	95	58.93	+	1.61	1.4e-05	0.000463
regulation of signaling (GO:0023051)	909	88	54.71	+	1.61	2.67e-05	0.000819
positive regulation of response to stimulus (GO:0048584)	529	51	31.84	+	1.6	0.00176	0.0321
regulation of cell communication (GO:0010646)	913	88	54.95	+	1.6	3.64e-05	0.00107
positive regulation of biosynthetic process (GO:0009891)	532	51	32.02	+	1.59	0.00242	0.0429
regulation of cellular metabolic process (GO:0031323)	1752	166	105.45	+	1.57	1.21e-08	7.66e-07
regulation of developmental process (GO:0050793)	678	64	40.81	+	1.57	0.000791	0.0165
small molecule metabolic process (GO:0044281)	766	72	46.11	+	1.56	0.000382	0.00867
positive regulation of cellular metabolic process (GO:0031325)	720	67	43.34	+	1.55	0.000834	0.0172
cellular developmental process (GO:0048869)	1564	145	94.14	+	1.54	4.84e-07	2.32e-05
cell differentiation (GO:0030154)	1526	139	91.85	+	1.51	2.07e-06	8.69e-05
regulation of cellular biosynthetic process (GO:0031326)	1306	118	78.61	+	1.5	2.26e-05	0.000702
regulation of biological process (GO:0050789)	3976	355	239.31	+	1.48	1.33e-16	1.87e-14
regulation of biosynthetic process (GO:0009889)	1324	118	79.69	+	1.48	4.26e-05	0.00124
regulation of nucleobase-containing compound metabolic process (GO:0019219)	1321	117	79.51	+	1.47	5.44e-05	0.00155
protein modification process (GO:0036211)	1065	94	64.1	+	1.47	0.000431	0.00961
regulation of macromolecule biosynthetic process (GO:0010556)	1258	110	75.72	+	1.45	0.000172	0.0043
biological regulation (GO:0065007)	4237	366	255.02	+	1.44	5.43e-15	6.87e-13
regulation of cellular process (GO:0050794)	3536	304	212.83	+	1.43	1.68e-11	1.46e-09
macromolecule modification (GO:0043412)	1168	98	70.3	+	1.39	0.00145	0.027
regulation of RNA metabolic process (GO:0051252)	1260	105	75.84	+	1.38	0.00111	0.0217
developmental process (GO:0032502)	2631	215	158.36	+	1.36	3.16e-06	0.000123
cellular response to stimulus (GO:0051716)	1515	122	91.19	+	1.34	0.00147	0.0274
anatomical structure development (GO:0048856)	2499	201	150.41	+	1.34	2.17e-05	0.000679
multicellular organism development (GO:0007275)	2054	157	123.63	+	1.27	0.00231	0.0411
multicellular organismal process (GO:0032501)	3262	239	196.34	+	1.22	0.000935	0.0188
biological_process (GO:0008150)	11254	803	677.37	+	1.19	3.88e-38	1.23e-35
system process (GO:0003008)	643	19	38.7	-	0.49	0.000749	0.0158
lipid metabolic process (GO:0006629)	526	13	31.66	-	0.41	0.000292	0.00681
sensory perception (GO:0007600)	376	5	22.63	-	0.22	2.44e-05	0.000755
detection of stimulus (GO:0051606)	249	3	14.99	-	0.2	0.000492	0.0109
Unclassified (UNCLASSIFIED)	2569	29	154.63	-	0.19	3.88e-38	1.18e-35
metal ion transport (GO:0030001)	227	2	13.66	-	0.15	0.000261	0.00615
G protein-coupled receptor signaling pathway (GO:0007186)	213	1	12.82	-	0.08	7.87e-05	0.00214
sensory perception of smell (GO:0007608)	129	0	7.76	-	< 0.01	0.00087	0.0177
sensory perception of chemical stimulus (GO:0007606)	277	0	16.67	-	< 0.01	1.26e-07	6.69e-06
cell-cell adhesion (GO:0098609)	116	0	6.98	-	< 0.01	0.00195	0.0353
detection of chemical stimulus (GO:0009593)	173	0	10.41	-	< 0.01	8.22e-05	0.00222
