# Supplementary material for: Quiescent neural stem cells transiently become neuron-like to coordinate long-range reactivation
Source: EMBO J. 2026 Apr 24;45(11):3788–807. doi: 10.1038/s44318-026-00775-3 (PMC13226747; doi:10.1038/s44318-026-00775-3)
Supplement: Supplementary file 5 — Source data Fig. 4 [file 44318_2026_775_MOESM5_ESM.zip › Figure 4/4C/GO_TERM_Quiescence.xlsx]

## Sheet: Sheet1
Analysis Type:	PANTHER Overrepresentation Test (Released 20231017)
Annotation Version and Release Date:	GO Ontology database DOI: 10.5281/zenodo.7942786 Released 2023-01-05
Analyzed List:	upload_1 (Drosophila melanogaster)
Reference List:	Drosophila melanogaster (all genes in database)
Test Type:	FISHER
Correction:	FDR
GO biological process complete	Drosophila melanogaster - REFLIST (13823)	upload_1 (832)	upload_1 (expected)	upload_1 (over/under)	upload_1 (fold Enrichment)	upload_1 (raw P-value)	upload_1 (FDR)
cardioblast cell fate specification (GO:0042685)	3	3	0.18	+	16.61	0.0032	0.0243
calcium ion-regulated exocytosis of neurotransmitter (GO:0048791)	7	7	0.42	+	16.61	4.48e-06	6.62e-05
dense core granule exocytosis (GO:1990504)	3	3	0.18	+	16.61	0.0032	0.0243
specification of segmental identity, thorax (GO:0007384)	3	3	0.18	+	16.61	0.0032	0.0243
clathrin-dependent endocytosis involved in vitellogenesis (GO:0061883)	6	5	0.36	+	13.85	0.000202	0.0021
specification of animal organ identity (GO:0010092)	4	3	0.24	+	12.46	0.00537	0.0375
vitellogenesis (GO:0007296)	8	6	0.48	+	12.46	6.66e-05	0.000783
positive regulation of synaptic vesicle recycling (GO:1903423)	4	3	0.24	+	12.46	0.00537	0.0375
ephrin receptor signaling pathway (GO:0048013)	4	3	0.24	+	12.46	0.00537	0.0374
lipophagy (GO:0061724)	4	3	0.24	+	12.46	0.00537	0.0374
positive regulation of synaptic vesicle endocytosis (GO:1900244)	4	3	0.24	+	12.46	0.00537	0.0374
cardiac cell fate specification (GO:0060912)	4	3	0.24	+	12.46	0.00537	0.0373
sprouting of injured axon (GO:0048682)	4	3	0.24	+	12.46	0.00537	0.0373
maintenance of presynaptic active zone structure (GO:0048790)	11	8	0.66	+	12.08	4.5e-06	6.65e-05
muscle cell fate specification (GO:0042694)	7	5	0.42	+	11.87	0.00033	0.00323
clathrin-dependent synaptic vesicle endocytosis (GO:0150007)	7	5	0.42	+	11.87	0.00033	0.00323
adherens junction maintenance (GO:0034334)	7	5	0.42	+	11.87	0.00033	0.00322
presynaptic membrane organization (GO:0097090)	10	7	0.6	+	11.63	2.18e-05	0.000284
maintenance of synapse structure (GO:0099558)	13	8	0.78	+	10.22	1.09e-05	0.000152
calcium-ion regulated exocytosis (GO:0017156)	13	8	0.78	+	10.22	1.09e-05	0.000151
cell junction maintenance (GO:0034331)	22	13	1.32	+	9.82	2.67e-08	5.58e-07
presynaptic active zone organization (GO:1990709)	17	10	1.02	+	9.77	1.15e-06	1.9e-05
synaptic assembly at neuromuscular junction (GO:0051124)	36	21	2.17	+	9.69	1.63e-12	5.06e-11
action potential (GO:0001508)	7	4	0.42	+	9.49	0.00247	0.0193
specification of segmental identity, trunk (GO:0035292)	7	4	0.42	+	9.49	0.00247	0.0192
regulation of membrane potential in photoreceptor cell (GO:0016057)	7	4	0.42	+	9.49	0.00247	0.0192
presynaptic membrane assembly (GO:0097105)	7	4	0.42	+	9.49	0.00247	0.0192
regulation of nucleobase-containing compound transport (GO:0032239)	7	4	0.42	+	9.49	0.00247	0.0192
postsynapse assembly (GO:0099068)	7	4	0.42	+	9.49	0.00247	0.0192
vesicle transport along microtubule (GO:0047496)	9	5	0.54	+	9.23	0.000758	0.00681
cell-cell junction maintenance (GO:0045217)	9	5	0.54	+	9.23	0.000758	0.00681
regulation of synaptic vesicle recycling (GO:1903421)	11	6	0.66	+	9.06	0.000237	0.00242
glycophagy (GO:0061723)	11	6	0.66	+	9.06	0.000237	0.00241
negative regulation of stem cell differentiation (GO:2000737)	11	6	0.66	+	9.06	0.000237	0.00241
dorsal closure, amnioserosa morphology change (GO:0046664)	11	6	0.66	+	9.06	0.000237	0.00241
cellular component maintenance (GO:0043954)	24	13	1.44	+	9	5.79e-08	1.15e-06
polysaccharide catabolic process (GO:0000272)	13	7	0.78	+	8.95	7.48e-05	0.000863
glucan catabolic process (GO:0009251)	13	7	0.78	+	8.95	7.48e-05	0.000862
glycogen catabolic process (GO:0005980)	13	7	0.78	+	8.95	7.48e-05	0.000861
positive regulation of organ growth (GO:0046622)	13	7	0.78	+	8.95	7.48e-05	0.000859
haltere development (GO:0007482)	13	7	0.78	+	8.95	7.48e-05	0.000858
regulation of catecholamine secretion (GO:0050433)	8	4	0.48	+	8.31	0.00354	0.026
non-canonical Wnt signaling pathway (GO:0035567)	8	4	0.48	+	8.31	0.00354	0.026
positive regulation of phosphatidylinositol 3-kinase signaling (GO:0014068)	10	5	0.6	+	8.31	0.00108	0.00933
regulation of dopamine secretion (GO:0014059)	8	4	0.48	+	8.31	0.00354	0.0259
positive regulation of nucleocytoplasmic transport (GO:0046824)	12	6	0.72	+	8.31	0.000338	0.00329
haltere disc development (GO:0035216)	14	7	0.84	+	8.31	0.000107	0.00118
regulation of synaptic vesicle endocytosis (GO:1900242)	10	5	0.6	+	8.31	0.00108	0.00932
miRNA-mediated gene silencing (GO:0035195)	8	4	0.48	+	8.31	0.00354	0.0259
synaptic vesicle endosomal processing (GO:0099532)	14	7	0.84	+	8.31	0.000107	0.00118
cell adhesion involved in heart morphogenesis (GO:0061343)	12	6	0.72	+	8.31	0.000338	0.00329
negative regulation of photoreceptor cell differentiation (GO:0046533)	12	6	0.72	+	8.31	0.000338	0.00329
response to axon injury (GO:0048678)	10	5	0.6	+	8.31	0.00108	0.00931
positive regulation of feeding behavior (GO:2000253)	8	4	0.48	+	8.31	0.00354	0.0259
synaptic vesicle membrane organization (GO:0048499)	12	6	0.72	+	8.31	0.000338	0.00328
synaptic vesicle recycling via endosome (GO:0036466)	12	6	0.72	+	8.31	0.000338	0.00328
negative regulation of salivary gland boundary specification (GO:0045705)	8	4	0.48	+	8.31	0.00354	0.0259
regulation of salivary gland boundary specification (GO:0045704)	8	4	0.48	+	8.31	0.00354	0.0258
presynapse assembly (GO:0099054)	10	5	0.6	+	8.31	0.00108	0.0093
negative regulation of compound eye photoreceptor cell differentiation (GO:0110118)	8	4	0.48	+	8.31	0.00354	0.0258
negative regulation of neuron differentiation (GO:0045665)	12	6	0.72	+	8.31	0.000338	0.00327
synapse assembly (GO:0007416)	63	31	3.79	+	8.18	3.01e-16	1.26e-14
olfactory learning (GO:0008355)	36	17	2.17	+	7.85	2.63e-09	6.27e-08
synaptic vesicle docking (GO:0016081)	17	8	1.02	+	7.82	4.75e-05	0.000578
associative learning (GO:0008306)	47	22	2.83	+	7.78	1.37e-11	4e-10
nonassociative learning (GO:0046958)	15	7	0.9	+	7.75	0.000149	0.0016
postsynaptic membrane organization (GO:0001941)	13	6	0.78	+	7.67	0.000471	0.00443
vacuolar acidification (GO:0007035)	13	6	0.78	+	7.67	0.000471	0.00442
axon midline choice point recognition (GO:0016199)	26	12	1.56	+	7.67	7.12e-07	1.21e-05
anesthesia-resistant memory (GO:0007615)	13	6	0.78	+	7.67	0.000471	0.00441
insulin receptor signaling pathway (GO:0008286)	33	15	1.99	+	7.55	3.39e-08	6.91e-07
selective autophagy (GO:0061912)	22	10	1.32	+	7.55	6.77e-06	9.7e-05
negative regulation of mRNA metabolic process (GO:1903312)	11	5	0.66	+	7.55	0.0015	0.0124
negative regulation of neuromuscular synaptic transmission (GO:1900074)	11	5	0.66	+	7.55	0.0015	0.0124
regulation of steroid metabolic process (GO:0019218)	9	4	0.54	+	7.38	0.00488	0.0344
cellular response to ethanol (GO:0071361)	9	4	0.54	+	7.38	0.00488	0.0344
positive regulation of glycogen catabolic process (GO:0045819)	9	4	0.54	+	7.38	0.00488	0.0343
positive regulation of synaptic transmission (GO:0050806)	27	12	1.63	+	7.38	9.76e-07	1.63e-05
presynaptic endocytosis (GO:0140238)	34	15	2.05	+	7.33	4.64e-08	9.31e-07
synaptic vesicle endocytosis (GO:0048488)	34	15	2.05	+	7.33	4.64e-08	9.29e-07
establishment of glial blood-brain barrier (GO:0060857)	16	7	0.96	+	7.27	0.000204	0.00212
germ-line stem-cell niche homeostasis (GO:0060250)	21	9	1.26	+	7.12	2.85e-05	0.000364
axon choice point recognition (GO:0016198)	28	12	1.69	+	7.12	1.32e-06	2.18e-05
negative regulation of cell fate specification (GO:0009996)	14	6	0.84	+	7.12	0.000641	0.00586
short-term memory (GO:0007614)	28	12	1.69	+	7.12	1.32e-06	2.17e-05
axonal fasciculation (GO:0007413)	21	9	1.26	+	7.12	2.85e-05	0.000364
regulation of phosphatidylinositol 3-kinase signaling (GO:0014066)	19	8	1.14	+	7	8.81e-05	0.000996
negative regulation of cell fate commitment (GO:0010454)	19	8	1.14	+	7	8.81e-05	0.000995
negative regulation of ERBB signaling pathway (GO:1901185)	31	13	1.87	+	6.97	5.82e-07	1.01e-05
negative regulation of epidermal growth factor receptor signaling pathway (GO:0042059)	31	13	1.87	+	6.97	5.82e-07	1e-05
habituation (GO:0046959)	12	5	0.72	+	6.92	0.00203	0.0163
glycogen metabolic process (GO:0005977)	24	10	1.44	+	6.92	1.24e-05	0.00017
cardiac cell fate commitment (GO:0060911)	12	5	0.72	+	6.92	0.00203	0.0163
regulation of fibroblast growth factor receptor signaling pathway (GO:0040036)	12	5	0.72	+	6.92	0.00203	0.0163
digestive system process (GO:0022600)	12	5	0.72	+	6.92	0.00203	0.0163
energy reserve metabolic process (GO:0006112)	24	10	1.44	+	6.92	1.24e-05	0.00017
glucan metabolic process (GO:0044042)	24	10	1.44	+	6.92	1.24e-05	0.00017
R3/R4 cell fate commitment (GO:0007464)	12	5	0.72	+	6.92	0.00203	0.0163
learning (GO:0007612)	63	26	3.79	+	6.86	1.86e-12	5.72e-11
JNK cascade (GO:0007254)	17	7	1.02	+	6.84	0.000274	0.00273
regulation of cell maturation (GO:1903429)	17	7	1.02	+	6.84	0.000274	0.00273
regulation of neuron maturation (GO:0014041)	17	7	1.02	+	6.84	0.000274	0.00273
regulation of neuron remodeling (GO:1904799)	17	7	1.02	+	6.84	0.000274	0.00272
photoreceptor cell morphogenesis (GO:0008594)	17	7	1.02	+	6.84	0.000274	0.00272
Rab protein signal transduction (GO:0032482)	34	14	2.05	+	6.84	2.56e-07	4.6e-06
negative regulation of synaptic transmission (GO:0050805)	17	7	1.02	+	6.84	0.000274	0.00272
neuromuscular junction development (GO:0007528)	85	35	5.12	+	6.84	2.8e-16	1.2e-14
neuron projection fasciculation (GO:0106030)	22	9	1.32	+	6.8	3.81e-05	0.000475
regulation of presynapse organization (GO:0099174)	27	11	1.63	+	6.77	5.41e-06	7.83e-05
photoreceptor cell axon guidance (GO:0072499)	27	11	1.63	+	6.77	5.41e-06	7.82e-05
axon extension (GO:0048675)	32	13	1.93	+	6.75	7.76e-07	1.32e-05
synaptic vesicle exocytosis (GO:0016079)	52	21	3.13	+	6.71	3.49e-10	9.03e-09
cell junction assembly (GO:0034329)	119	48	7.16	+	6.7	1.48e-21	9.44e-20
regulation of vesicle fusion (GO:0031338)	10	4	0.6	+	6.65	0.00653	0.0444
regulation of glycogen catabolic process (GO:0005981)	10	4	0.6	+	6.65	0.00653	0.0444
biological process involved in interaction with host (GO:0051701)	25	10	1.5	+	6.65	1.65e-05	0.000222
viral entry into host cell (GO:0046718)	25	10	1.5	+	6.65	1.65e-05	0.000222
entry into host (GO:0044409)	25	10	1.5	+	6.65	1.65e-05	0.000221
regulation of terminal button organization (GO:2000331)	25	10	1.5	+	6.65	1.65e-05	0.000221
clathrin-dependent endocytosis (GO:0072583)	25	10	1.5	+	6.65	1.65e-05	0.00022
synaptic vesicle recycling (GO:0036465)	40	16	2.41	+	6.65	4.93e-08	9.85e-07
movement in host (GO:0044000)	25	10	1.5	+	6.65	1.65e-05	0.00022
positive regulation of biosynthetic process of antibacterial peptides active against Gram-negative bacteria (GO:0006964)	10	4	0.6	+	6.65	0.00653	0.0443
regulation of calcium ion-dependent exocytosis (GO:0017158)	10	4	0.6	+	6.65	0.00653	0.0443
fusome organization (GO:0045478)	15	6	0.9	+	6.65	0.000854	0.00753
R7 cell development (GO:0045467)	15	6	0.9	+	6.65	0.000854	0.00752
regulation of neurotransmitter secretion (GO:0046928)	30	12	1.81	+	6.65	2.36e-06	3.66e-05
polysaccharide metabolic process (GO:0005976)	30	12	1.81	+	6.65	2.36e-06	3.65e-05
regulation of neurotransmitter transport (GO:0051588)	30	12	1.81	+	6.65	2.36e-06	3.64e-05
regulation of neuromuscular synaptic transmission (GO:1900073)	30	12	1.81	+	6.65	2.36e-06	3.63e-05
vesicle docking involved in exocytosis (GO:0006904)	28	11	1.69	+	6.53	7.15e-06	0.000102
male genitalia development (GO:0030539)	23	9	1.38	+	6.5	5.03e-05	0.00061
cellular response to inorganic substance (GO:0071241)	18	7	1.08	+	6.46	0.000362	0.00348
establishment of blood-brain barrier (GO:0060856)	18	7	1.08	+	6.46	0.000362	0.00347
midgut development (GO:0007494)	36	14	2.17	+	6.46	4.47e-07	7.79e-06
viral life cycle (GO:0019058)	26	10	1.56	+	6.39	2.17e-05	0.000283
autophagy of nucleus (GO:0044804)	13	5	0.78	+	6.39	0.00268	0.0208
positive regulation of neuroblast proliferation (GO:0002052)	26	10	1.56	+	6.39	2.17e-05	0.000283
maintenance of epithelial integrity, open tracheal system (GO:0035160)	13	5	0.78	+	6.39	0.00268	0.0207
positive regulation of multicellular organism growth (GO:0040018)	26	10	1.56	+	6.39	2.17e-05	0.000282
transcription initiation-coupled chromatin remodeling (GO:0045815)	13	5	0.78	+	6.39	0.00268	0.0207
axon target recognition (GO:0007412)	13	5	0.78	+	6.39	0.00268	0.0207
neuron projection extension (GO:1990138)	34	13	2.05	+	6.35	1.35e-06	2.21e-05
negative regulation of phosphorylation (GO:0042326)	34	13	2.05	+	6.35	1.35e-06	2.2e-05
behavioral response to ethanol (GO:0048149)	55	21	3.31	+	6.34	7.94e-10	1.98e-08
synaptic vesicle cycle (GO:0099504)	97	37	5.84	+	6.34	2.84e-16	1.21e-14
genitalia morphogenesis (GO:0035112)	21	8	1.26	+	6.33	0.000154	0.00165
calcium-mediated signaling (GO:0019722)	21	8	1.26	+	6.33	0.000154	0.00165
negative regulation of kinase activity (GO:0033673)	21	8	1.26	+	6.33	0.000154	0.00164
regulated exocytosis (GO:0045055)	58	22	3.49	+	6.3	3.47e-10	9.03e-09
long-term memory (GO:0007616)	74	28	4.45	+	6.29	1.43e-12	4.46e-11
vesicle-mediated transport in synapse (GO:0099003)	98	37	5.9	+	6.27	3.7e-16	1.54e-14
response to ethanol (GO:0045471)	69	26	4.15	+	6.26	9.74e-12	2.88e-10
cognition (GO:0050890)	162	61	9.75	+	6.26	8.1e-26	7.23e-24
R3/R4 cell differentiation (GO:0048056)	16	6	0.96	+	6.23	0.00112	0.00952
regulation of regulated secretory pathway (GO:1903305)	16	6	0.96	+	6.23	0.00112	0.00951
inter-male aggressive behavior (GO:0002121)	16	6	0.96	+	6.23	0.00112	0.0095
regulation of cell-cell adhesion (GO:0022407)	32	12	1.93	+	6.23	4.04e-06	6.02e-05
memory (GO:0007613)	120	45	7.22	+	6.23	2.77e-19	1.45e-17
learning or memory (GO:0007611)	161	60	9.69	+	6.19	3.2e-25	2.56e-23
cellular response to insulin stimulus (GO:0032869)	43	16	2.59	+	6.18	1.11e-07	2.1e-06
positive regulation of neural precursor cell proliferation (GO:2000179)	27	10	1.63	+	6.15	2.82e-05	0.000362
male anatomical structure morphogenesis (GO:0090598)	19	7	1.14	+	6.12	0.000471	0.00445
chitin-based larval cuticle pattern formation (GO:0035293)	19	7	1.14	+	6.12	0.000471	0.00444
male genitalia morphogenesis (GO:0048808)	19	7	1.14	+	6.12	0.000471	0.00443
regulation of organ growth (GO:0046620)	38	14	2.29	+	6.12	7.59e-07	1.29e-05
negative regulation of locomotion (GO:0040013)	19	7	1.14	+	6.12	0.000471	0.00443
neuromuscular synaptic transmission (GO:0007274)	57	21	3.43	+	6.12	1.34e-09	3.28e-08
autophagosome assembly (GO:0000045)	33	12	1.99	+	6.04	5.23e-06	7.65e-05
regulation of dendrite morphogenesis (GO:0048814)	33	12	1.99	+	6.04	5.23e-06	7.64e-05
genitalia development (GO:0048806)	33	12	1.99	+	6.04	5.23e-06	7.62e-05
presynapse organization (GO:0099172)	22	8	1.32	+	6.04	0.000199	0.00208
regulation of ERBB signaling pathway (GO:1901184)	47	17	2.83	+	6.01	6.21e-08	1.22e-06
regulation of epidermal growth factor receptor signaling pathway (GO:0042058)	47	17	2.83	+	6.01	6.21e-08	1.22e-06
synaptic vesicle localization (GO:0097479)	25	9	1.5	+	5.98	8.5e-05	0.000967
postsynapse organization (GO:0099173)	25	9	1.5	+	5.98	8.5e-05	0.000966
regulation of animal organ morphogenesis (GO:2000027)	25	9	1.5	+	5.98	8.5e-05	0.000964
regulation of imaginal disc growth (GO:0045570)	42	15	2.53	+	5.93	4.24e-07	7.44e-06
positive regulation of cell maturation (GO:1903431)	14	5	0.84	+	5.93	0.00348	0.0261
muscle cell fate commitment (GO:0042693)	14	5	0.84	+	5.93	0.00348	0.026
positive regulation of neuron maturation (GO:0014042)	14	5	0.84	+	5.93	0.00348	0.026
positive regulation of neuron remodeling (GO:1904801)	14	5	0.84	+	5.93	0.00348	0.026
regulation of nucleocytoplasmic transport (GO:0046822)	28	10	1.69	+	5.93	3.64e-05	0.000455
trunk segmentation (GO:0035290)	14	5	0.84	+	5.93	0.00348	0.026
cellular response to metal ion (GO:0071248)	14	5	0.84	+	5.93	0.00348	0.0259
positive regulation of cell-cell adhesion (GO:0022409)	14	5	0.84	+	5.93	0.00348	0.0259
negative regulation of cell-cell adhesion (GO:0022408)	14	5	0.84	+	5.93	0.00348	0.0259
terminal button organization (GO:0072553)	14	5	0.84	+	5.93	0.00348	0.0259
digestion (GO:0007586)	14	5	0.84	+	5.93	0.00348	0.0258
cellular response to peptide hormone stimulus (GO:0071375)	45	16	2.71	+	5.91	1.84e-07	3.34e-06
cellular response to peptide (GO:1901653)	45	16	2.71	+	5.91	1.84e-07	3.34e-06
regulation of cell fate commitment (GO:0010453)	31	11	1.87	+	5.9	1.56e-05	0.000211
vesicle docking (GO:0048278)	31	11	1.87	+	5.9	1.56e-05	0.00021
regulation of protein kinase B signaling (GO:0051896)	17	6	1.02	+	5.86	0.00144	0.012
intracellular pH reduction (GO:0051452)	17	6	1.02	+	5.86	0.00144	0.012
negative regulation of protein kinase activity (GO:0006469)	20	7	1.2	+	5.81	0.000605	0.00557
neuroblast development (GO:0014019)	20	7	1.2	+	5.81	0.000605	0.00556
negative regulation of transferase activity (GO:0051348)	23	8	1.38	+	5.78	0.000256	0.00258
regulation of cell fate specification (GO:0042659)	26	9	1.56	+	5.75	0.000109	0.0012
mitochondrion disassembly (GO:0061726)	26	9	1.56	+	5.75	0.000109	0.0012
autophagy of mitochondrion (GO:0000422)	26	9	1.56	+	5.75	0.000109	0.0012
developmental cell growth (GO:0048588)	55	19	3.31	+	5.74	1.92e-08	4.09e-07
biological process involved in symbiotic interaction (GO:0044403)	29	10	1.75	+	5.73	4.64e-05	0.000569
adherens junction organization (GO:0034332)	29	10	1.75	+	5.73	4.64e-05	0.000568
modulation of chemical synaptic transmission (GO:0050804)	154	53	9.27	+	5.72	4.06e-21	2.41e-19
regulation of trans-synaptic signaling (GO:0099177)	154	53	9.27	+	5.72	4.06e-21	2.39e-19
negative regulation of protein phosphorylation (GO:0001933)	32	11	1.93	+	5.71	1.99e-05	0.000263
regulation of synaptic plasticity (GO:0048167)	35	12	2.11	+	5.7	8.56e-06	0.00012
autophagosome organization (GO:1905037)	35	12	2.11	+	5.7	8.56e-06	0.00012
cell-cell junction organization (GO:0045216)	76	26	4.57	+	5.68	5.62e-11	1.58e-09
head involution (GO:0008258)	38	13	2.29	+	5.68	3.69e-06	5.5e-05
regulation of synapse organization (GO:0050807)	164	56	9.87	+	5.67	4.07e-22	2.66e-20
positive regulation of cell junction assembly (GO:1901890)	44	15	2.65	+	5.66	6.89e-07	1.18e-05
regulation of synapse assembly (GO:0051963)	121	41	7.28	+	5.63	2.03e-16	8.76e-15
regulation of cell junction assembly (GO:1901888)	124	42	7.46	+	5.63	8.78e-17	3.94e-15
regulation of synapse structure or activity (GO:0050803)	195	66	11.74	+	5.62	1.04e-25	9.03e-24
neurotransmitter secretion (GO:0007269)	77	26	4.63	+	5.61	7.12e-11	1.98e-09
signal release from synapse (GO:0099643)	77	26	4.63	+	5.61	7.12e-11	1.97e-09
regulation of synaptic assembly at neuromuscular junction (GO:0008582)	113	38	6.8	+	5.59	3.17e-15	1.24e-13
response to insulin (GO:0032868)	48	16	2.89	+	5.54	3.77e-07	6.65e-06
apical protein localization (GO:0045176)	18	6	1.08	+	5.54	0.00183	0.0149
imaginal disc-derived male genitalia morphogenesis (GO:0048803)	18	6	1.08	+	5.54	0.00183	0.0149
peptidoglycan recognition protein signaling pathway (GO:0061057)	18	6	1.08	+	5.54	0.00183	0.0149
imaginal disc-derived male genitalia development (GO:0007485)	24	8	1.44	+	5.54	0.000324	0.00319
medium-term memory (GO:0072375)	18	6	1.08	+	5.54	0.00183	0.0149
segment polarity determination (GO:0007367)	39	13	2.35	+	5.54	4.66e-06	6.88e-05
regulation of pole plasm oskar mRNA localization (GO:0007317)	24	8	1.44	+	5.54	0.000324	0.00318
germarium-derived oocyte fate determination (GO:0007294)	27	9	1.63	+	5.54	0.000138	0.00149
negative regulation of cell cycle G1/S phase transition (GO:1902807)	15	5	0.9	+	5.54	0.00442	0.0315
aggressive behavior (GO:0002118)	21	7	1.26	+	5.54	0.000767	0.00683
cellular response to ionizing radiation (GO:0071479)	15	5	0.9	+	5.54	0.00442	0.0314
gravitaxis (GO:0042332)	27	9	1.63	+	5.54	0.000138	0.00149
negative chemotaxis (GO:0050919)	21	7	1.26	+	5.54	0.000767	0.00682
positive regulation of circadian sleep/wake cycle, sleep (GO:0045938)	15	5	0.9	+	5.54	0.00442	0.0314
mechanosensory behavior (GO:0007638)	15	5	0.9	+	5.54	0.00442	0.0314
negative regulation of G1/S transition of mitotic cell cycle (GO:2000134)	15	5	0.9	+	5.54	0.00442	0.0313
imaginal disc-derived genitalia development (GO:0007484)	27	9	1.63	+	5.54	0.000138	0.00149
response to gravity (GO:0009629)	27	9	1.63	+	5.54	0.000138	0.00148
border follicle cell migration (GO:0007298)	94	31	5.66	+	5.48	1.75e-12	5.41e-11
positive regulation of neurogenesis (GO:0050769)	67	22	4.03	+	5.46	3.17e-09	7.43e-08
regulation of neuromuscular junction development (GO:1904396)	119	39	7.16	+	5.44	2.75e-15	1.08e-13
positive regulation of nervous system development (GO:0051962)	107	35	6.44	+	5.43	7.8e-14	2.75e-12
regulation of neurotransmitter levels (GO:0001505)	107	35	6.44	+	5.43	7.8e-14	2.74e-12
exocytosis (GO:0006887)	89	29	5.36	+	5.41	1.17e-11	3.42e-10
positive regulation of synapse assembly (GO:0051965)	43	14	2.59	+	5.41	2.53e-06	3.88e-05
larval locomotory behavior (GO:0008345)	37	12	2.23	+	5.39	1.36e-05	0.000185
cell-cell junction assembly (GO:0007043)	62	20	3.73	+	5.36	2.1e-08	4.45e-07
ommatidial rotation (GO:0016318)	31	10	1.87	+	5.36	7.38e-05	0.000857
viral process (GO:0016032)	31	10	1.87	+	5.36	7.38e-05	0.000856
positive regulation of behavior (GO:0048520)	31	10	1.87	+	5.36	7.38e-05	0.000854
negative regulation of insulin receptor signaling pathway (GO:0046627)	28	9	1.69	+	5.34	0.000173	0.00183
regulation of intracellular mRNA localization (GO:1904580)	28	9	1.69	+	5.34	0.000173	0.00183
negative regulation of cellular response to insulin stimulus (GO:1900077)	28	9	1.69	+	5.34	0.000173	0.00182
terminal branching, open tracheal system (GO:0007430)	28	9	1.69	+	5.34	0.000173	0.00182
peripheral nervous system development (GO:0007422)	56	18	3.37	+	5.34	1.12e-07	2.11e-06
signal release (GO:0023061)	81	26	4.88	+	5.33	1.78e-10	4.8e-09
macroautophagy (GO:0016236)	75	24	4.51	+	5.32	9.39e-10	2.33e-08
cell growth (GO:0016049)	75	24	4.51	+	5.32	9.39e-10	2.32e-08
cellular response to alcohol (GO:0097306)	25	8	1.5	+	5.32	0.000407	0.00388
larval midgut cell programmed cell death (GO:0035096)	25	8	1.5	+	5.32	0.000407	0.00388
response to peptide (GO:1901652)	50	16	3.01	+	5.32	5.93e-07	1.02e-05
response to peptide hormone (GO:0043434)	50	16	3.01	+	5.32	5.93e-07	1.02e-05
organelle transport along microtubule (GO:0072384)	25	8	1.5	+	5.32	0.000407	0.00387
apical junction assembly (GO:0043297)	47	15	2.83	+	5.3	1.37e-06	2.23e-05
spiracle morphogenesis, open tracheal system (GO:0035277)	22	7	1.32	+	5.29	0.000962	0.00833
stress-activated MAPK cascade (GO:0051403)	22	7	1.32	+	5.29	0.000962	0.00832
synaptic vesicle transport (GO:0048489)	22	7	1.32	+	5.29	0.000962	0.00831
Ras protein signal transduction (GO:0007265)	82	26	4.94	+	5.27	2.22e-10	5.9e-09
branching morphogenesis of an epithelial tube (GO:0048754)	60	19	3.61	+	5.26	6.04e-08	1.19e-06
branching involved in open tracheal system development (GO:0060446)	60	19	3.61	+	5.26	6.04e-08	1.19e-06
developmental growth involved in morphogenesis (GO:0060560)	79	25	4.75	+	5.26	5.09e-10	1.28e-08
negative regulation of cell adhesion (GO:0007162)	19	6	1.14	+	5.25	0.0023	0.0181
cellular response to hormone stimulus (GO:0032870)	76	24	4.57	+	5.25	1.17e-09	2.88e-08
post-embryonic genitalia morphogenesis (GO:0035126)	19	6	1.14	+	5.25	0.0023	0.0181
imaginal disc-derived genitalia morphogenesis (GO:0048805)	19	6	1.14	+	5.25	0.0023	0.0181
cell fate commitment involved in formation of primary germ layer (GO:0060795)	19	6	1.14	+	5.25	0.0023	0.018
oocyte microtubule cytoskeleton polarization (GO:0008103)	19	6	1.14	+	5.25	0.0023	0.018
chemical synaptic transmission (GO:0007268)	219	69	13.18	+	5.23	2.44e-25	2.01e-23
anterograde trans-synaptic signaling (GO:0098916)	219	69	13.18	+	5.23	2.44e-25	1.99e-23
follicle cell of egg chamber migration (GO:0007297)	108	34	6.5	+	5.23	4.38e-13	1.42e-11
synapse organization (GO:0050808)	185	58	11.14	+	5.21	2.28e-21	1.4e-19
germarium-derived oocyte differentiation (GO:0030706)	32	10	1.93	+	5.19	9.2e-05	0.00103
regulation of stem cell proliferation (GO:0072091)	16	5	0.96	+	5.19	0.00554	0.0384
regulation of microtubule depolymerization (GO:0031114)	16	5	0.96	+	5.19	0.00554	0.0384
sterol homeostasis (GO:0055092)	16	5	0.96	+	5.19	0.00554	0.0383
intercellular bridge organization (GO:0043063)	16	5	0.96	+	5.19	0.00554	0.0383
negative regulation of secretion by cell (GO:1903531)	16	5	0.96	+	5.19	0.00554	0.0383
cell junction organization (GO:0034330)	253	79	15.23	+	5.19	1.09e-28	1.18e-26
morphogenesis of a branching structure (GO:0001763)	61	19	3.67	+	5.17	7.51e-08	1.46e-06
morphogenesis of a branching epithelium (GO:0061138)	61	19	3.67	+	5.17	7.51e-08	1.45e-06
regulation of tube length, open tracheal system (GO:0035159)	29	9	1.75	+	5.16	0.000215	0.00222
response to alcohol (GO:0097305)	116	36	6.98	+	5.16	1.27e-13	4.42e-12
cell-cell signaling by wnt (GO:0198738)	29	9	1.75	+	5.16	0.000215	0.00222
neuron recognition (GO:0008038)	116	36	6.98	+	5.16	1.27e-13	4.4e-12
trans-synaptic signaling (GO:0099537)	226	70	13.6	+	5.15	2.47e-25	2e-23
positive regulation of cell development (GO:0010720)	84	26	5.06	+	5.14	3.42e-10	8.92e-09
exocytic process (GO:0140029)	42	13	2.53	+	5.14	9.1e-06	0.000127
regulation of border follicle cell migration (GO:1903684)	42	13	2.53	+	5.14	9.1e-06	0.000127
regulation of locomotion (GO:0040012)	120	37	7.22	+	5.12	6.85e-14	2.43e-12
regulation of developmental growth (GO:0048638)	240	74	14.45	+	5.12	1.24e-26	1.13e-24
regulation of epithelial cell migration (GO:0010632)	52	16	3.13	+	5.11	9.15e-07	1.54e-05
positive regulation of synaptic assembly at neuromuscular junction (GO:0045887)	39	12	2.35	+	5.11	2.11e-05	0.000277
larval somatic muscle development (GO:0007526)	39	12	2.35	+	5.11	2.11e-05	0.000276
growth (GO:0040007)	179	55	10.77	+	5.1	5.52e-20	3.08e-18
developmental growth (GO:0048589)	179	55	10.77	+	5.1	5.52e-20	3.06e-18
synaptic signaling (GO:0099536)	235	72	14.14	+	5.09	8.51e-26	7.51e-24
synaptic target recognition (GO:0008039)	49	15	2.95	+	5.09	2.11e-06	3.3e-05
regulation of dendrite development (GO:0050773)	49	15	2.95	+	5.09	2.11e-06	3.3e-05
anatomical structure homeostasis (GO:0060249)	85	26	5.12	+	5.08	4.23e-10	1.08e-08
motor neuron axon guidance (GO:0008045)	69	21	4.15	+	5.06	2.18e-08	4.58e-07
stress-activated protein kinase signaling cascade (GO:0031098)	23	7	1.38	+	5.06	0.00119	0.0101
positive regulation of developmental growth (GO:0048639)	102	31	6.14	+	5.05	1.01e-11	2.98e-10
negative regulation of transport (GO:0051051)	43	13	2.59	+	5.02	1.12e-05	0.000155
regulation of nervous system development (GO:0051960)	212	64	12.76	+	5.02	9.62e-23	6.64e-21
larval behavior (GO:0030537)	53	16	3.19	+	5.02	1.13e-06	1.87e-05
regulation of growth (GO:0040008)	315	95	18.96	+	5.01	2.04e-33	2.98e-31
wing disc dorsal/ventral pattern formation (GO:0048190)	50	15	3.01	+	4.98	2.6e-06	3.98e-05
positive regulation of BMP signaling pathway (GO:0030513)	20	6	1.2	+	4.98	0.00284	0.0218
genital disc development (GO:0035215)	50	15	3.01	+	4.98	2.6e-06	3.97e-05
male sex differentiation (GO:0046661)	30	9	1.81	+	4.98	0.000266	0.00266
epithelial structure maintenance (GO:0010669)	30	9	1.81	+	4.98	0.000266	0.00266
negative regulation of Wnt signaling pathway (GO:0030178)	40	12	2.41	+	4.98	2.6e-05	0.000336
olfactory behavior (GO:0042048)	70	21	4.21	+	4.98	2.68e-08	5.59e-07
tight junction organization (GO:0120193)	40	12	2.41	+	4.98	2.6e-05	0.000336
tight junction assembly (GO:0120192)	40	12	2.41	+	4.98	2.6e-05	0.000335
cell recognition (GO:0008037)	120	36	7.22	+	4.98	2.96e-13	9.68e-12
response to sucrose (GO:0009744)	20	6	1.2	+	4.98	0.00284	0.0218
positive regulation of border follicle cell migration (GO:1903688)	40	12	2.41	+	4.98	2.6e-05	0.000335
homophilic cell adhesion via plasma membrane adhesion molecules (GO:0007156)	47	14	2.83	+	4.95	5.99e-06	8.65e-05
protein autophosphorylation (GO:0046777)	37	11	2.23	+	4.94	6.03e-05	0.000718
septate junction assembly (GO:0019991)	37	11	2.23	+	4.94	6.03e-05	0.000717
positive regulation of protein transport (GO:0051222)	37	11	2.23	+	4.94	6.03e-05	0.000716
vacuole organization (GO:0007033)	54	16	3.25	+	4.92	1.39e-06	2.26e-05
dorsal appendage formation (GO:0046843)	54	16	3.25	+	4.92	1.39e-06	2.25e-05
Wnt signaling pathway (GO:0016055)	27	8	1.63	+	4.92	0.000623	0.00572
salivary gland cell autophagic cell death (GO:0035071)	27	8	1.63	+	4.92	0.000623	0.00571
dorsal/ventral pattern formation, imaginal disc (GO:0007450)	54	16	3.25	+	4.92	1.39e-06	2.25e-05
detection of visible light (GO:0009584)	27	8	1.63	+	4.92	0.000623	0.00571
negative regulation of synapse assembly (GO:0051964)	44	13	2.65	+	4.91	1.38e-05	0.000188
axo-dendritic transport (GO:0008088)	44	13	2.65	+	4.91	1.38e-05	0.000188
negative regulation of synapse organization (GO:1905809)	44	13	2.65	+	4.91	1.38e-05	0.000187
photoreceptor cell development (GO:0042461)	105	31	6.32	+	4.91	1.88e-11	5.44e-10
epithelial cell migration (GO:0010631)	139	41	8.37	+	4.9	1.05e-14	3.96e-13
female germ-line stem cell asymmetric division (GO:0048132)	17	5	1.02	+	4.89	0.00683	0.0461
canonical Wnt signaling pathway (GO:0060070)	17	5	1.02	+	4.89	0.00683	0.046
organelle disassembly (GO:1903008)	34	10	2.05	+	4.89	0.00014	0.00151
deactivation of rhodopsin mediated signaling (GO:0016059)	17	5	1.02	+	4.89	0.00683	0.046
peptidyl-threonine phosphorylation (GO:0018107)	17	5	1.02	+	4.89	0.00683	0.046
cuticle pattern formation (GO:0035017)	34	10	2.05	+	4.89	0.00014	0.00151
negative regulation of secretion (GO:0051048)	17	5	1.02	+	4.89	0.00683	0.0459
morphogenesis of a polarized epithelium (GO:0001738)	92	27	5.54	+	4.88	4.21e-10	1.08e-08
epithelium migration (GO:0090132)	140	41	8.43	+	4.87	1.28e-14	4.77e-13
positive regulation of epithelial cell migration (GO:0010634)	41	12	2.47	+	4.86	3.19e-05	0.000405
positive regulation of neuromuscular junction development (GO:1904398)	41	12	2.47	+	4.86	3.19e-05	0.000404
regulation of neurogenesis (GO:0050767)	130	38	7.82	+	4.86	1.27e-13	4.42e-12
cardiocyte differentiation (GO:0035051)	24	7	1.44	+	4.85	0.00147	0.0122
negative regulation of phosphorus metabolic process (GO:0010563)	48	14	2.89	+	4.85	7.34e-06	0.000104
negative regulation of phosphate metabolic process (GO:0045936)	48	14	2.89	+	4.85	7.34e-06	0.000104
dorsal closure (GO:0007391)	103	30	6.2	+	4.84	5.26e-11	1.48e-09
female germ-line stem cell population maintenance (GO:0036099)	31	9	1.87	+	4.82	0.000326	0.0032
muscle cell cellular homeostasis (GO:0046716)	31	9	1.87	+	4.82	0.000326	0.00319
positive regulation of establishment of protein localization (GO:1904951)	38	11	2.29	+	4.81	7.38e-05	0.000859
negative regulation of canonical Wnt signaling pathway (GO:0090090)	38	11	2.29	+	4.81	7.38e-05	0.000858
process utilizing autophagic mechanism (GO:0061919)	114	33	6.86	+	4.81	6.55e-12	1.97e-10
autophagy (GO:0006914)	114	33	6.86	+	4.81	6.55e-12	1.96e-10
response to hormone (GO:0009725)	83	24	5	+	4.8	5.03e-09	1.15e-07
imaginal disc-derived wing vein morphogenesis (GO:0008586)	45	13	2.71	+	4.8	1.69e-05	0.000225
negative regulation of cell junction assembly (GO:1901889)	45	13	2.71	+	4.8	1.69e-05	0.000225
axon guidance (GO:0007411)	239	69	14.39	+	4.8	1.6e-23	1.14e-21
positive regulation of multicellular organismal process (GO:0051240)	201	58	12.1	+	4.79	6.39e-20	3.49e-18
axonogenesis (GO:0007409)	289	83	17.39	+	4.77	5.14e-28	5.28e-26
receptor-mediated endocytosis (GO:0006898)	42	12	2.53	+	4.75	3.89e-05	0.000482
regulation of pH (GO:0006885)	28	8	1.69	+	4.75	0.000762	0.00682
regulation of feeding behavior (GO:0060259)	21	6	1.26	+	4.75	0.00348	0.0259
autophagic cell death (GO:0048102)	28	8	1.69	+	4.75	0.000762	0.00681
MAPK cascade (GO:0000165)	28	8	1.69	+	4.75	0.000762	0.00681
regulation of cellular pH (GO:0030641)	28	8	1.69	+	4.75	0.000762	0.0068
neuroblast differentiation (GO:0014016)	42	12	2.53	+	4.75	3.89e-05	0.000481
cellular response to lipid (GO:0071396)	21	6	1.26	+	4.75	0.00348	0.0258
branch fusion, open tracheal system (GO:0035147)	21	6	1.26	+	4.75	0.00348	0.0258
tube fusion (GO:0035146)	21	6	1.26	+	4.75	0.00348	0.0258
vesicle cytoskeletal trafficking (GO:0099518)	21	6	1.26	+	4.75	0.00348	0.0258
larval midgut histolysis (GO:0035069)	28	8	1.69	+	4.75	0.000762	0.00679
imaginal disc fusion, thorax closure (GO:0046529)	21	6	1.26	+	4.75	0.00348	0.0257
imaginal disc fusion (GO:0046528)	21	6	1.26	+	4.75	0.00348	0.0257
regulation of establishment of planar polarity (GO:0090175)	21	6	1.26	+	4.75	0.00348	0.0257
establishment of ommatidial planar polarity (GO:0042067)	56	16	3.37	+	4.75	2.07e-06	3.26e-05
phototransduction, visible light (GO:0007603)	21	6	1.26	+	4.75	0.00348	0.0257
actin filament bundle assembly (GO:0051017)	21	6	1.26	+	4.75	0.00348	0.0256
segment specification (GO:0007379)	35	10	2.11	+	4.75	0.000171	0.00181
axon development (GO:0061564)	305	87	18.36	+	4.74	3.66e-29	4.21e-27
small GTPase mediated signal transduction (GO:0007264)	102	29	6.14	+	4.72	1.78e-10	4.8e-09
regulation of cell growth (GO:0001558)	88	25	5.3	+	4.72	3.26e-09	7.6e-08
regulation of membrane potential (GO:0042391)	81	23	4.88	+	4.72	1.4e-08	3.03e-07
tissue migration (GO:0090130)	148	42	8.91	+	4.71	1.5e-14	5.52e-13
neuron projection guidance (GO:0097485)	247	70	14.87	+	4.71	1.85e-23	1.3e-21
adult behavior (GO:0030534)	152	43	9.15	+	4.7	7.97e-15	3.04e-13
second-messenger-mediated signaling (GO:0019932)	46	13	2.77	+	4.7	2.06e-05	0.000271
positive regulation of cell population proliferation (GO:0008284)	92	26	5.54	+	4.7	1.74e-09	4.22e-08
stem cell division (GO:0017145)	46	13	2.77	+	4.7	2.06e-05	0.00027
organelle localization by membrane tethering (GO:0140056)	39	11	2.35	+	4.69	8.98e-05	0.00101
membrane docking (GO:0022406)	39	11	2.35	+	4.69	8.98e-05	0.00101
positive regulation of developmental process (GO:0051094)	238	67	14.33	+	4.68	2.33e-22	1.55e-20
oocyte microtubule cytoskeleton organization (GO:0016325)	32	9	1.93	+	4.67	0.000397	0.0038
positive regulation of growth (GO:0045927)	128	36	7.7	+	4.67	1.46e-12	4.54e-11
chemotaxis (GO:0006935)	256	72	15.41	+	4.67	6.08e-24	4.4e-22
establishment of tissue polarity (GO:0007164)	82	23	4.94	+	4.66	1.69e-08	3.64e-07
establishment of planar polarity (GO:0001736)	82	23	4.94	+	4.66	1.69e-08	3.63e-07
actin filament bundle organization (GO:0061572)	25	7	1.5	+	4.65	0.00179	0.0146
positive regulation of locomotion (GO:0040017)	68	19	4.09	+	4.64	3.11e-07	5.53e-06
cell-cell signaling (GO:0007267)	301	84	18.12	+	4.64	1.27e-27	1.26e-25
negative regulation of neuromuscular junction development (GO:1904397)	43	12	2.59	+	4.64	4.72e-05	0.000577
negative regulation of synaptic assembly at neuromuscular junction (GO:0045886)	43	12	2.59	+	4.64	4.72e-05	0.000576
photoreceptor cell fate commitment (GO:0046552)	79	22	4.75	+	4.63	3.85e-08	7.8e-07
cell morphogenesis involved in neuron differentiation (GO:0048667)	381	106	22.93	+	4.62	1.07e-34	1.8e-32
eye photoreceptor cell fate commitment (GO:0042706)	72	20	4.33	+	4.62	1.65e-07	3.04e-06
compound eye photoreceptor fate commitment (GO:0001752)	72	20	4.33	+	4.62	1.65e-07	3.03e-06
ameboidal-type cell migration (GO:0001667)	155	43	9.33	+	4.61	1.42e-14	5.25e-13
neuron projection morphogenesis (GO:0048812)	383	106	23.05	+	4.6	1.57e-34	2.53e-32
neuron projection development (GO:0031175)	413	114	24.86	+	4.59	4.53e-37	9.06e-35
regulation of cell migration (GO:0030334)	87	24	5.24	+	4.58	1.09e-08	2.41e-07
positive regulation of neuron projection development (GO:0010976)	29	8	1.75	+	4.58	0.000924	0.0081
regulation of axon extension (GO:0030516)	29	8	1.75	+	4.58	0.000924	0.0081
regulation of extent of cell growth (GO:0061387)	29	8	1.75	+	4.58	0.000924	0.00809
positive regulation of intracellular transport (GO:0032388)	29	8	1.75	+	4.58	0.000924	0.00808
organelle membrane fusion (GO:0090174)	58	16	3.49	+	4.58	3.04e-06	4.59e-05
embryonic development via the syncytial blastoderm (GO:0001700)	167	46	10.05	+	4.58	2.09e-15	8.23e-14
cell projection morphogenesis (GO:0048858)	385	106	23.17	+	4.57	2.3e-34	3.63e-32
plasma membrane bounded cell projection morphogenesis (GO:0120039)	385	106	23.17	+	4.57	2.3e-34	3.56e-32
taxis (GO:0042330)	316	87	19.02	+	4.57	3.08e-28	3.21e-26
establishment or maintenance of microtubule cytoskeleton polarity (GO:0030951)	40	11	2.41	+	4.57	0.000109	0.0012
morphogenesis of embryonic epithelium (GO:0016331)	120	33	7.22	+	4.57	2.09e-11	6e-10
regulation of cell development (GO:0060284)	171	47	10.29	+	4.57	1.1e-15	4.48e-14
positive regulation of cell migration (GO:0030335)	62	17	3.73	+	4.56	1.61e-06	2.59e-05
regulation of protein transport (GO:0051223)	62	17	3.73	+	4.56	1.61e-06	2.58e-05
regulation of secretion by cell (GO:1903530)	95	26	5.72	+	4.55	3.07e-09	7.24e-08
formation of primary germ layer (GO:0001704)	33	9	1.99	+	4.53	0.00048	0.00448
regulation of axon guidance (GO:1902667)	22	6	1.32	+	4.53	0.00422	0.0304
mitochondrion localization (GO:0051646)	22	6	1.32	+	4.53	0.00422	0.0304
dendrite morphogenesis (GO:0048813)	132	36	7.95	+	4.53	3.11e-12	9.48e-11
regulation of cell adhesion (GO:0030155)	55	15	3.31	+	4.53	6.94e-06	9.92e-05
rhabdomere development (GO:0042052)	44	12	2.65	+	4.53	5.71e-05	0.000683
germline stem cell asymmetric division (GO:0098728)	22	6	1.32	+	4.53	0.00422	0.0304
embryo development ending in birth or egg hatching (GO:0009792)	176	48	10.59	+	4.53	7.01e-16	2.88e-14
negative regulation of ERK1 and ERK2 cascade (GO:0070373)	22	6	1.32	+	4.53	0.00422	0.0303
somatic muscle development (GO:0007525)	77	21	4.63	+	4.53	1.06e-07	2.02e-06
response to disaccharide (GO:0034285)	22	6	1.32	+	4.53	0.00422	0.0303
negative regulation of cell size (GO:0045792)	22	6	1.32	+	4.53	0.00422	0.0303
glial cell development (GO:0021782)	33	9	1.99	+	4.53	0.00048	0.00447
genital disc morphogenesis (GO:0007483)	22	6	1.32	+	4.53	0.00422	0.0302
negative regulation of translation (GO:0017148)	77	21	4.63	+	4.53	1.06e-07	2.01e-06
cell part morphogenesis (GO:0032990)	393	107	23.65	+	4.52	2.49e-34	3.77e-32
regulation of neural precursor cell proliferation (GO:2000177)	59	16	3.55	+	4.51	3.67e-06	5.48e-05
neurotransmitter transport (GO:0006836)	107	29	6.44	+	4.5	4.6e-10	1.17e-08
periodic partitioning (GO:0007365)	48	13	2.89	+	4.5	3e-05	0.000382
positive regulation of hippo signaling (GO:0035332)	37	10	2.23	+	4.49	0.00025	0.00253
heart morphogenesis (GO:0003007)	37	10	2.23	+	4.49	0.00025	0.00253
regulation of secretion (GO:0051046)	100	27	6.02	+	4.49	1.96e-09	4.74e-08
regulation of cell motility (GO:2000145)	89	24	5.36	+	4.48	1.58e-08	3.4e-07
proximal/distal pattern formation (GO:0009954)	26	7	1.56	+	4.47	0.00216	0.0172
regulation of receptor-mediated endocytosis (GO:0048259)	26	7	1.56	+	4.47	0.00216	0.0172
positive regulation of cell size (GO:0045793)	41	11	2.47	+	4.46	0.000131	0.00143
response to mechanical stimulus (GO:0009612)	41	11	2.47	+	4.46	0.000131	0.00142
vesicle fusion (GO:0006906)	56	15	3.37	+	4.45	8.34e-06	0.000117
cell-cell adhesion (GO:0098609)	116	31	6.98	+	4.44	1.55e-10	4.21e-09
regulation of cellular response to insulin stimulus (GO:1900076)	45	12	2.71	+	4.43	6.86e-05	0.000802
animal organ formation (GO:0048645)	45	12	2.71	+	4.43	6.86e-05	0.000801
cell surface receptor signaling pathway involved in cell-cell signaling (GO:1905114)	30	8	1.81	+	4.43	0.00111	0.00953
regulation of chemotaxis (GO:0050920)	30	8	1.81	+	4.43	0.00111	0.00952
mRNA destabilization (GO:0061157)	30	8	1.81	+	4.43	0.00111	0.00951
membrane fusion (GO:0061025)	60	16	3.61	+	4.43	4.4e-06	6.53e-05
regulation of protein secretion (GO:0050708)	30	8	1.81	+	4.43	0.00111	0.0095
cellular response to oxygen-containing compound (GO:1901701)	154	41	9.27	+	4.42	1.86e-13	6.21e-12
dendrite development (GO:0016358)	139	37	8.37	+	4.42	2.85e-12	8.73e-11
negative regulation of cell differentiation (GO:0045596)	94	25	5.66	+	4.42	1e-08	2.24e-07
regulation of endocytosis (GO:0030100)	79	21	4.75	+	4.42	1.52e-07	2.82e-06
locomotion (GO:0040011)	350	93	21.07	+	4.41	3.6e-29	4.2e-27
positive regulation of cell motility (GO:2000147)	64	17	3.85	+	4.41	2.33e-06	3.62e-05
R7 cell differentiation (GO:0045466)	49	13	2.95	+	4.41	3.6e-05	0.000451
regulation of neuron projection development (GO:0010975)	117	31	7.04	+	4.4	1.86e-10	4.97e-09
oocyte fate determination (GO:0030716)	34	9	2.05	+	4.4	0.000577	0.00534
salivary gland histolysis (GO:0035070)	34	9	2.05	+	4.4	0.000577	0.00533
photoreceptor cell differentiation (GO:0046530)	201	53	12.1	+	4.38	7.02e-17	3.17e-15
heart development (GO:0007507)	99	26	5.96	+	4.36	6.36e-09	1.45e-07
circulatory system development (GO:0072359)	99	26	5.96	+	4.36	6.36e-09	1.44e-07
locomotor rhythm (GO:0045475)	61	16	3.67	+	4.36	5.27e-06	7.66e-05
neuron development (GO:0048666)	549	144	33.04	+	4.36	6.97e-45	1.71e-42
vesicle localization (GO:0051648)	65	17	3.91	+	4.35	2.78e-06	4.23e-05
regulation of establishment of protein localization (GO:0070201)	65	17	3.91	+	4.35	2.78e-06	4.22e-05
eye photoreceptor cell development (GO:0042462)	88	23	5.3	+	4.34	5.11e-08	1.02e-06
negative regulation of developmental process (GO:0051093)	207	54	12.46	+	4.33	5.26e-17	2.42e-15
positive regulation of circadian rhythm (GO:0042753)	23	6	1.38	+	4.33	0.00507	0.0356
regulation of tube architecture, open tracheal system (GO:0035152)	92	24	5.54	+	4.33	2.71e-08	5.63e-07
regulation of intracellular pH (GO:0051453)	23	6	1.38	+	4.33	0.00507	0.0356
asymmetric stem cell division (GO:0098722)	23	6	1.38	+	4.33	0.00507	0.0356
regulation of neuroblast proliferation (GO:1902692)	50	13	3.01	+	4.32	4.31e-05	0.000531
regulation of multicellular organismal development (GO:2000026)	277	72	16.67	+	4.32	2.98e-22	1.97e-20
stem cell population maintenance (GO:0019827)	104	27	6.26	+	4.31	4.02e-09	9.34e-08
maintenance of cell number (GO:0098727)	104	27	6.26	+	4.31	4.02e-09	9.31e-08
reproductive system development (GO:0061458)	81	21	4.88	+	4.31	2.17e-07	3.93e-06
reproductive structure development (GO:0048608)	81	21	4.88	+	4.31	2.17e-07	3.92e-06
centriole replication (GO:0007099)	27	7	1.63	+	4.31	0.00259	0.0201
hormone-mediated signaling pathway (GO:0009755)	27	7	1.63	+	4.31	0.00259	0.02
cellular response to starvation (GO:0009267)	85	22	5.12	+	4.3	1.15e-07	2.17e-06
anatomical structure regression (GO:0060033)	58	15	3.49	+	4.3	1.19e-05	0.000164
brain development (GO:0007420)	120	31	7.22	+	4.29	3.16e-10	8.31e-09
neuron cellular homeostasis (GO:0070050)	31	8	1.87	+	4.29	0.00133	0.0112
regeneration (GO:0031099)	31	8	1.87	+	4.29	0.00133	0.0112
inorganic ion import across plasma membrane (GO:0099587)	31	8	1.87	+	4.29	0.00133	0.0112
RNA destabilization (GO:0050779)	31	8	1.87	+	4.29	0.00133	0.0111
inorganic cation import across plasma membrane (GO:0098659)	31	8	1.87	+	4.29	0.00133	0.0111
regulation of exocytosis (GO:0017157)	31	8	1.87	+	4.29	0.00133	0.0111
cell morphogenesis involved in differentiation (GO:0000904)	419	108	25.22	+	4.28	7e-33	9.84e-31
tissue homeostasis (GO:0001894)	66	17	3.97	+	4.28	3.32e-06	4.97e-05
rhythmic behavior (GO:0007622)	70	18	4.21	+	4.27	1.75e-06	2.79e-05
positive regulation of cell differentiation (GO:0045597)	117	30	7.04	+	4.26	7.11e-10	1.78e-08
glial cell differentiation (GO:0010001)	39	10	2.35	+	4.26	0.000358	0.00346
germ-line stem cell division (GO:0042078)	39	10	2.35	+	4.26	0.000358	0.00346
germ-line stem cell population maintenance (GO:0030718)	82	21	4.94	+	4.25	2.59e-07	4.64e-06
negative regulation of multicellular organismal process (GO:0051241)	168	43	10.11	+	4.25	1.49e-13	5.1e-12
negative regulation of nervous system development (GO:0051961)	86	22	5.18	+	4.25	1.37e-07	2.55e-06
compound eye photoreceptor development (GO:0042051)	86	22	5.18	+	4.25	1.37e-07	2.55e-06
circadian rhythm (GO:0007623)	90	23	5.42	+	4.25	7.25e-08	1.41e-06
establishment or maintenance of cytoskeleton polarity (GO:0030952)	47	12	2.83	+	4.24	9.78e-05	0.00109
regulation of insulin receptor signaling pathway (GO:0046626)	47	12	2.83	+	4.24	9.78e-05	0.00109
regulation of axonogenesis (GO:0050770)	51	13	3.07	+	4.23	5.13e-05	0.000619
cell morphogenesis (GO:0000902)	483	123	29.07	+	4.23	4.59e-37	8.93e-35
proton transmembrane transport (GO:1902600)	59	15	3.55	+	4.22	1.42e-05	0.000192
programmed cell death involved in cell development (GO:0010623)	83	21	5	+	4.2	3.07e-07	5.49e-06
rhythmic process (GO:0048511)	91	23	5.48	+	4.2	8.6e-08	1.66e-06
cellular response to nutrient levels (GO:0031669)	91	23	5.48	+	4.2	8.6e-08	1.65e-06
asymmetric cell division (GO:0008356)	103	26	6.2	+	4.19	1.28e-08	2.8e-07
regulation of cell size (GO:0008361)	107	27	6.44	+	4.19	6.75e-09	1.53e-07
regulation of developmental process (GO:0050793)	678	171	40.81	+	4.19	9.66e-52	2.82e-49
open tracheal system development (GO:0007424)	238	60	14.33	+	4.19	3.63e-18	1.77e-16
locomotory behavior (GO:0007626)	171	43	10.29	+	4.18	2.49e-13	8.22e-12
regulation of cell population proliferation (GO:0042127)	219	55	13.18	+	4.17	1.1e-16	4.88e-15
female germ-line cyst formation (GO:0048135)	24	6	1.44	+	4.15	0.00604	0.0414
activation of innate immune response (GO:0002218)	36	9	2.17	+	4.15	0.000819	0.00724
regulation of intracellular protein transport (GO:0033157)	28	7	1.69	+	4.15	0.00308	0.0235
negative regulation of growth (GO:0045926)	112	28	6.74	+	4.15	4.23e-09	9.73e-08
visual behavior (GO:0007632)	24	6	1.44	+	4.15	0.00604	0.0414
circadian behavior (GO:0048512)	68	17	4.09	+	4.15	4.67e-06	6.87e-05
positive regulation of cell adhesion (GO:0045785)	24	6	1.44	+	4.15	0.00604	0.0414
centriole assembly (GO:0098534)	28	7	1.69	+	4.15	0.00308	0.0234
formation of animal organ boundary (GO:0010160)	36	9	2.17	+	4.15	0.000819	0.00723
eye development (GO:0001654)	365	91	21.97	+	4.14	7.89e-27	7.49e-25
visual system development (GO:0150063)	365	91	21.97	+	4.14	7.89e-27	7.39e-25
sensory system development (GO:0048880)	365	91	21.97	+	4.14	7.89e-27	7.3e-25
regulation of cell differentiation (GO:0045595)	277	69	16.67	+	4.14	1.7e-20	9.68e-19
regulation of anatomical structure morphogenesis (GO:0022603)	185	46	11.14	+	4.13	5.09e-14	1.82e-12
neuron differentiation (GO:0030182)	692	172	41.65	+	4.13	2.65e-51	7.46e-49
regulation of vesicle-mediated transport (GO:0060627)	141	35	8.49	+	4.12	5.79e-11	1.62e-09
multicellular organismal-level homeostasis (GO:0048871)	125	31	7.52	+	4.12	7.41e-10	1.85e-08
transmembrane receptor protein tyrosine kinase signaling pathway (GO:0007169)	117	29	7.04	+	4.12	2.65e-09	6.28e-08
cellular response to external stimulus (GO:0071496)	101	25	6.08	+	4.11	3.37e-08	6.88e-07
cellular response to extracellular stimulus (GO:0031668)	93	23	5.6	+	4.11	1.2e-07	2.26e-06
negative regulation of amide metabolic process (GO:0034249)	85	21	5.12	+	4.1	4.3e-07	7.52e-06
respiratory system development (GO:0060541)	247	61	14.87	+	4.1	4.39e-18	2.12e-16
positive regulation of protein catabolic process (GO:0045732)	73	18	4.39	+	4.1	2.91e-06	4.41e-05
negative regulation of signaling (GO:0023057)	390	96	23.47	+	4.09	6.36e-28	6.44e-26
establishment of vesicle localization (GO:0051650)	61	15	3.67	+	4.09	1.99e-05	0.000263
generation of neurons (GO:0048699)	745	183	44.84	+	4.08	3.61e-54	1.25e-51
carbohydrate homeostasis (GO:0033500)	57	14	3.43	+	4.08	3.77e-05	0.000471
negative regulation of MAPK cascade (GO:0043409)	53	13	3.19	+	4.08	7.19e-05	0.000838
negative regulation of cell communication (GO:0010648)	392	96	23.59	+	4.07	8.87e-28	8.86e-26
positive regulation of autophagy (GO:0010508)	49	12	2.95	+	4.07	0.000137	0.00149
head development (GO:0060322)	143	35	8.61	+	4.07	8.06e-11	2.21e-09
neuron maturation (GO:0042551)	45	11	2.71	+	4.06	0.000262	0.00264
formation of anatomical boundary (GO:0048859)	45	11	2.71	+	4.06	0.000262	0.00263
regulation of multicellular organism growth (GO:0040014)	45	11	2.71	+	4.06	0.000262	0.00263
mushroom body development (GO:0016319)	78	19	4.69	+	4.05	1.81e-06	2.87e-05
wing disc pattern formation (GO:0035222)	78	19	4.69	+	4.05	1.81e-06	2.87e-05
cell-cell adhesion via plasma-membrane adhesion molecules (GO:0098742)	78	19	4.69	+	4.05	1.81e-06	2.86e-05
positive regulation of cell projection organization (GO:0031346)	74	18	4.45	+	4.04	3.43e-06	5.14e-05
cellular component morphogenesis (GO:0032989)	518	126	31.18	+	4.04	2.89e-36	5.49e-34
digestive system development (GO:0055123)	111	27	6.68	+	4.04	1.31e-08	2.86e-07
activation of immune response (GO:0002253)	37	9	2.23	+	4.04	0.000968	0.00835
digestive tract development (GO:0048565)	111	27	6.68	+	4.04	1.31e-08	2.85e-07
positive regulation of catabolic process (GO:0009896)	177	43	10.65	+	4.04	6.74e-13	2.14e-11
regulation of circadian sleep/wake cycle, sleep (GO:0045187)	33	8	1.99	+	4.03	0.00187	0.0151
larval chitin-based cuticle development (GO:0008363)	33	8	1.99	+	4.03	0.00187	0.0151
establishment or maintenance of apical/basal cell polarity (GO:0035088)	33	8	1.99	+	4.03	0.00187	0.0151
establishment or maintenance of bipolar cell polarity (GO:0061245)	33	8	1.99	+	4.03	0.00187	0.0151
negative regulation of developmental growth (GO:0048640)	95	23	5.72	+	4.02	1.67e-07	3.06e-06
compound eye development (GO:0048749)	347	84	20.89	+	4.02	4.46e-24	3.32e-22
axonal transport (GO:0098930)	29	7	1.75	+	4.01	0.00364	0.0265
response to ionizing radiation (GO:0010212)	29	7	1.75	+	4.01	0.00364	0.0264
mesoderm morphogenesis (GO:0048332)	29	7	1.75	+	4.01	0.00364	0.0264
neurogenesis (GO:0022008)	796	192	47.91	+	4.01	5.45e-56	1.97e-53
regulation of neuron differentiation (GO:0045664)	83	20	5	+	4	1.13e-06	1.87e-05
imaginal disc-derived wing margin morphogenesis (GO:0008587)	54	13	3.25	+	4	8.46e-05	0.000964
tissue morphogenesis (GO:0048729)	345	83	20.77	+	4	1.2e-23	8.59e-22
eye photoreceptor cell differentiation (GO:0001754)	183	44	11.01	+	3.99	4.9e-13	1.57e-11
compound eye photoreceptor cell differentiation (GO:0001751)	179	43	10.77	+	3.99	9.3e-13	2.94e-11
positive regulation of cellular catabolic process (GO:0031331)	100	24	6.02	+	3.99	1.04e-07	1.98e-06
regulation of tube size, open tracheal system (GO:0035151)	50	12	3.01	+	3.99	0.000161	0.00172
negative regulation of smoothened signaling pathway (GO:0045879)	50	12	3.01	+	3.99	0.000161	0.00172
R7 cell fate commitment (GO:0007465)	25	6	1.5	+	3.99	0.00714	0.0478
neuron fate commitment (GO:0048663)	96	23	5.78	+	3.98	1.96e-07	3.55e-06
organelle fusion (GO:0048284)	71	17	4.27	+	3.98	7.63e-06	0.000108
gland morphogenesis (GO:0022612)	92	22	5.54	+	3.97	3.7e-07	6.57e-06
negative regulation of signal transduction (GO:0009968)	368	88	22.15	+	3.97	7e-25	5.37e-23
salivary gland morphogenesis (GO:0007435)	92	22	5.54	+	3.97	3.7e-07	6.55e-06
post-embryonic animal morphogenesis (GO:0009886)	452	108	27.21	+	3.97	1.87e-30	2.29e-28
cell migration (GO:0016477)	268	64	16.13	+	3.97	2.7e-18	1.32e-16
cellular response to organonitrogen compound (GO:0071417)	84	20	5.06	+	3.96	1.32e-06	2.18e-05
morphogenesis of an epithelium (GO:0002009)	320	76	19.26	+	3.95	1.98e-21	1.24e-19
adult locomotory behavior (GO:0008344)	80	19	4.82	+	3.95	2.5e-06	3.84e-05
positive regulation of protein localization (GO:1903829)	59	14	3.55	+	3.94	5.22e-05	0.000628
behavior (GO:0007610)	536	127	32.26	+	3.94	1.43e-35	2.52e-33
post-transcriptional gene silencing (GO:0016441)	38	9	2.29	+	3.93	0.00114	0.00964
asymmetric neuroblast division (GO:0055059)	38	9	2.29	+	3.93	0.00114	0.00963
export from cell (GO:0140352)	169	40	10.17	+	3.93	8.69e-12	2.58e-10
regulation of multicellular organismal process (GO:0051239)	579	137	34.85	+	3.93	2.13e-38	4.5e-36
instar larval or pupal morphogenesis (GO:0048707)	437	103	26.3	+	3.92	1.25e-28	1.31e-26
pattern recognition receptor signaling pathway (GO:0002221)	34	8	2.05	+	3.91	0.0022	0.0175
positive regulation of stress-activated MAPK cascade (GO:0032874)	34	8	2.05	+	3.91	0.0022	0.0174
cuticle development involved in chitin-based cuticle molting cycle (GO:0042337)	34	8	2.05	+	3.91	0.0022	0.0174
regulation of G protein-coupled receptor signaling pathway (GO:0008277)	34	8	2.05	+	3.91	0.0022	0.0174
innate immune response-activating signaling pathway (GO:0002758)	34	8	2.05	+	3.91	0.0022	0.0174
immune response-activating signaling pathway (GO:0002757)	34	8	2.05	+	3.91	0.0022	0.0174
positive regulation of stress-activated protein kinase signaling cascade (GO:0070304)	34	8	2.05	+	3.91	0.0022	0.0174
response to lipid (GO:0033993)	51	12	3.07	+	3.91	0.000189	0.00198
wing disc development (GO:0035220)	383	90	23.05	+	3.9	5.63e-25	4.36e-23
nervous system development (GO:0007399)	979	230	58.93	+	3.9	1.88e-66	1.59e-63
regulation of hippo signaling (GO:0035330)	81	19	4.88	+	3.9	2.92e-06	4.42e-05
imaginal disc-derived wing morphogenesis (GO:0007476)	273	64	16.43	+	3.89	5.96e-18	2.83e-16
cortical cytoskeleton organization (GO:0030865)	64	15	3.85	+	3.89	3.21e-05	0.000406
wing disc morphogenesis (GO:0007472)	286	67	17.21	+	3.89	9.88e-19	5e-17
negative regulation of cell development (GO:0010721)	47	11	2.83	+	3.89	0.000361	0.00348
regulation of behavior (GO:0050795)	94	22	5.66	+	3.89	5.07e-07	8.79e-06
establishment or maintenance of cell polarity (GO:0007163)	197	46	11.86	+	3.88	3.51e-13	1.14e-11
activation of GTPase activity (GO:0090630)	30	7	1.81	+	3.88	0.00428	0.0306
muscle cell development (GO:0055001)	60	14	3.61	+	3.88	6.1e-05	0.000724
positive regulation of transmembrane receptor protein serine/threonine kinase signaling pathway (GO:0090100)	30	7	1.81	+	3.88	0.00428	0.0306
regulation of cell projection organization (GO:0031344)	163	38	9.81	+	3.87	4.25e-11	1.2e-09
appendage development (GO:0048736)	335	78	20.16	+	3.87	1.6e-21	1e-19
exocrine system development (GO:0035272)	116	27	6.98	+	3.87	2.89e-08	5.97e-07
regulation of autophagy (GO:0010506)	116	27	6.98	+	3.87	2.89e-08	5.95e-07
salivary gland development (GO:0007431)	116	27	6.98	+	3.87	2.89e-08	5.94e-07
secretion by cell (GO:0032940)	159	37	9.57	+	3.87	8.03e-11	2.22e-09
regulation of plasma membrane bounded cell projection organization (GO:0120035)	159	37	9.57	+	3.87	8.03e-11	2.21e-09
sensory organ morphogenesis (GO:0090596)	288	67	17.33	+	3.87	1.35e-18	6.78e-17
eye morphogenesis (GO:0048592)	288	67	17.33	+	3.87	1.35e-18	6.74e-17
neuron remodeling (GO:0016322)	43	10	2.59	+	3.86	0.000692	0.00626
response to ecdysone (GO:0035075)	43	10	2.59	+	3.86	0.000692	0.00626
response to sterol (GO:0036314)	43	10	2.59	+	3.86	0.000692	0.00625
sleep (GO:0030431)	56	13	3.37	+	3.86	0.000116	0.00127
positive regulation of proteasomal protein catabolic process (GO:1901800)	56	13	3.37	+	3.86	0.000116	0.00127
regulation of cellular localization (GO:0060341)	168	39	10.11	+	3.86	2.62e-11	7.48e-10
intracellular signal transduction (GO:0035556)	388	90	23.35	+	3.85	1.23e-24	9.36e-23
imaginal disc-derived appendage development (GO:0048737)	332	77	19.98	+	3.85	3.61e-21	2.16e-19
cell adhesion (GO:0007155)	177	41	10.65	+	3.85	8.55e-12	2.54e-10
metamorphosis (GO:0007552)	463	107	27.87	+	3.84	4e-29	4.53e-27
negative regulation of protein modification process (GO:0031400)	52	12	3.13	+	3.83	0.000221	0.00226
compound eye morphogenesis (GO:0001745)	279	64	16.79	+	3.81	1.5e-17	7.04e-16
imaginal disc-derived wing hair organization (GO:0035317)	48	11	2.89	+	3.81	0.000422	0.00401
positive regulation of cell growth (GO:0030307)	48	11	2.89	+	3.81	0.000422	0.00401
post-embryonic animal organ morphogenesis (GO:0048563)	389	89	23.41	+	3.8	5.18e-24	3.82e-22
imaginal disc morphogenesis (GO:0007560)	389	89	23.41	+	3.8	5.18e-24	3.78e-22
negative regulation of response to stimulus (GO:0048585)	417	95	25.1	+	3.79	1.75e-25	1.49e-23
chemosensory behavior (GO:0007635)	101	23	6.08	+	3.78	4.25e-07	7.45e-06
positive regulation of reproductive process (GO:2000243)	66	15	3.97	+	3.78	4.37e-05	0.000537
cellular response to nitrogen compound (GO:1901699)	88	20	5.3	+	3.78	2.45e-06	3.77e-05
regulation of Wnt signaling pathway (GO:0030111)	97	22	5.84	+	3.77	8.01e-07	1.35e-05
positive regulation of endocytosis (GO:0045807)	53	12	3.19	+	3.76	0.000257	0.00259
appendage morphogenesis (GO:0035107)	327	74	19.68	+	3.76	7.5e-20	4.07e-18
positive regulation of proteolysis involved in protein catabolic process (GO:1903052)	62	14	3.73	+	3.75	8.27e-05	0.000945
negative regulation of stress-activated protein kinase signaling cascade (GO:0070303)	31	7	1.87	+	3.75	0.00499	0.0351
positive regulation of cellular component organization (GO:0051130)	275	62	16.55	+	3.75	1e-16	4.47e-15
tube development (GO:0035295)	244	55	14.69	+	3.75	5.81e-15	2.23e-13
regulation of protein localization (GO:0032880)	111	25	6.68	+	3.74	1.62e-07	2.98e-06
response to oxygen-containing compound (GO:1901700)	320	72	19.26	+	3.74	3.21e-19	1.67e-17
positive regulation of smoothened signaling pathway (GO:0045880)	40	9	2.41	+	3.74	0.00155	0.0128
post-embryonic appendage morphogenesis (GO:0035120)	316	71	19.02	+	3.73	6.16e-19	3.16e-17
imaginal disc-derived appendage morphogenesis (GO:0035114)	325	73	19.56	+	3.73	1.94e-19	1.02e-17
regulation of biological quality (GO:0065008)	953	214	57.36	+	3.73	2.11e-58	8.44e-56
glucose homeostasis (GO:0042593)	49	11	2.95	+	3.73	0.00049	0.00456
non-sensory hair organization (GO:0035316)	49	11	2.95	+	3.73	0.00049	0.00456
hair cell differentiation (GO:0035315)	49	11	2.95	+	3.73	0.00049	0.00455
sex differentiation (GO:0007548)	98	22	5.9	+	3.73	9.29e-07	1.56e-05
sensory organ development (GO:0007423)	459	103	27.63	+	3.73	3.72e-27	3.62e-25
epithelial tube morphogenesis (GO:0060562)	107	24	6.44	+	3.73	3.04e-07	5.44e-06
positive regulation of MAPK cascade (GO:0043410)	67	15	4.03	+	3.72	5.07e-05	0.000613
cellular response to endogenous stimulus (GO:0071495)	152	34	9.15	+	3.72	1.14e-09	2.82e-08
animal organ morphogenesis (GO:0009887)	717	160	43.16	+	3.71	2.29e-42	5.28e-40
regulation of MAPK cascade (GO:0043408)	130	29	7.82	+	3.71	2.01e-08	4.26e-07
regulation of cellular component biogenesis (GO:0044087)	301	67	18.12	+	3.7	9.58e-18	4.52e-16
regulation of kinase activity (GO:0043549)	81	18	4.88	+	3.69	1.01e-05	0.000141
regulation of protein-containing complex disassembly (GO:0043244)	36	8	2.17	+	3.69	0.00299	0.0229
regulation of macroautophagy (GO:0016241)	36	8	2.17	+	3.69	0.00299	0.0228
negative regulation of defense response to bacterium (GO:1900425)	36	8	2.17	+	3.69	0.00299	0.0228
negative regulation of hippo signaling (GO:0035331)	45	10	2.71	+	3.69	0.000937	0.00817
epidermis development (GO:0008544)	63	14	3.79	+	3.69	9.59e-05	0.00107
germ cell migration (GO:0008354)	45	10	2.71	+	3.69	0.000937	0.00816
regulation of photoreceptor cell differentiation (GO:0046532)	45	10	2.71	+	3.69	0.000937	0.00815
regulation of intracellular transport (GO:0032386)	63	14	3.79	+	3.69	9.59e-05	0.00107
regulation of ERK1 and ERK2 cascade (GO:0070372)	45	10	2.71	+	3.69	0.000937	0.00814
epithelial cell migration, open tracheal system (GO:0007427)	36	8	2.17	+	3.69	0.00299	0.0228
positive regulation of secretion by cell (GO:1903532)	36	8	2.17	+	3.69	0.00299	0.0228
cortical actin cytoskeleton organization (GO:0030866)	54	12	3.25	+	3.69	0.000298	0.00295
regulation of tube size (GO:0035150)	54	12	3.25	+	3.69	0.000298	0.00295
imaginal disc development (GO:0007444)	545	121	32.8	+	3.69	1.5e-31	1.99e-29
leg disc development (GO:0035218)	95	21	5.72	+	3.67	2.02e-06	3.19e-05
regulation of canonical Wnt signaling pathway (GO:0060828)	86	19	5.18	+	3.67	6.2e-06	8.91e-05
regulation of proteasomal protein catabolic process (GO:0061136)	68	15	4.09	+	3.66	5.87e-05	0.0007
regulation of phosphorylation (GO:0042325)	127	28	7.64	+	3.66	4.36e-08	8.78e-07
peptidyl-serine phosphorylation (GO:0018105)	59	13	3.55	+	3.66	0.000182	0.00191
imaginal disc pattern formation (GO:0007447)	109	24	6.56	+	3.66	4.07e-07	7.16e-06
enzyme-linked receptor protein signaling pathway (GO:0007167)	150	33	9.03	+	3.66	2.87e-09	6.79e-08
neuroblast division (GO:0055057)	41	9	2.47	+	3.65	0.0018	0.0147
regulation of cellular component size (GO:0032535)	169	37	10.17	+	3.64	3.54e-10	9.14e-09
follicle cell of egg chamber development (GO:0030707)	233	51	14.02	+	3.64	1.56e-13	5.29e-12
embryonic morphogenesis (GO:0048598)	233	51	14.02	+	3.64	1.56e-13	5.27e-12
regulation of cellular catabolic process (GO:0031329)	192	42	11.56	+	3.63	2.3e-11	6.6e-10
germ-line cyst formation (GO:0048134)	32	7	1.93	+	3.63	0.00579	0.0399
vascular endothelial growth factor receptor signaling pathway (GO:0048010)	32	7	1.93	+	3.63	0.00579	0.0399
ncRNA-mediated post-transcriptional gene silencing (GO:0035194)	32	7	1.93	+	3.63	0.00579	0.0398
positive regulation of JNK cascade (GO:0046330)	32	7	1.93	+	3.63	0.00579	0.0398
segmentation (GO:0035282)	224	49	13.48	+	3.63	4.81e-13	1.55e-11
post-embryonic animal organ development (GO:0048569)	459	100	27.63	+	3.62	1.62e-25	1.4e-23
negative regulation of response to biotic stimulus (GO:0002832)	69	15	4.15	+	3.61	6.77e-05	0.000795
imaginal disc-derived leg morphogenesis (GO:0007480)	69	15	4.15	+	3.61	6.77e-05	0.000794
regulation of transport (GO:0051049)	322	70	19.38	+	3.61	5.05e-18	2.43e-16
regulation of protein catabolic process (GO:0042176)	92	20	5.54	+	3.61	4.39e-06	6.52e-05
regulation of mRNA stability (GO:0043488)	46	10	2.77	+	3.61	0.00108	0.00933
regulation of smoothened signaling pathway (GO:0008589)	83	18	5	+	3.6	1.35e-05	0.000184
system development (GO:0048731)	1324	287	79.69	+	3.6	1.75e-78	1.66e-75
cytoplasm organization (GO:0007028)	60	13	3.61	+	3.6	0.00021	0.00218
peptidyl-serine modification (GO:0018209)	60	13	3.61	+	3.6	0.00021	0.00217
regulation of proteasomal ubiquitin-dependent protein catabolic process (GO:0032434)	60	13	3.61	+	3.6	0.00021	0.00217
regulation of catabolic process (GO:0009894)	291	63	17.52	+	3.6	3e-16	1.27e-14
secretion (GO:0046903)	171	37	10.29	+	3.59	4.7e-10	1.19e-08
acylglycerol metabolic process (GO:0006639)	37	8	2.23	+	3.59	0.00346	0.026
neutral lipid metabolic process (GO:0006638)	37	8	2.23	+	3.59	0.00346	0.026
centrosome duplication (GO:0051298)	37	8	2.23	+	3.59	0.00346	0.026
immune response-regulating signaling pathway (GO:0002764)	37	8	2.23	+	3.59	0.00346	0.026
embryonic pattern specification (GO:0009880)	199	43	11.98	+	3.59	1.87e-11	5.45e-10
programmed cell death (GO:0012501)	162	35	9.75	+	3.59	1.44e-09	3.51e-08
positive regulation of transport (GO:0051050)	162	35	9.75	+	3.59	1.44e-09	3.5e-08
cellular response to organic substance (GO:0071310)	213	46	12.82	+	3.59	3.72e-12	1.13e-10
regulation of lipid metabolic process (GO:0019216)	51	11	3.07	+	3.58	0.000656	0.00599
positive regulation of proteasomal ubiquitin-dependent protein catabolic process (GO:0032436)	51	11	3.07	+	3.58	0.000656	0.00598
regulation of RNA stability (GO:0043487)	51	11	3.07	+	3.58	0.000656	0.00597
negative regulation of intracellular signal transduction (GO:1902532)	130	28	7.82	+	3.58	6.68e-08	1.3e-06
negative regulation of response to external stimulus (GO:0032102)	79	17	4.75	+	3.58	2.53e-05	0.000328
regulation of cellular component organization (GO:0051128)	716	154	43.1	+	3.57	4.95e-39	1.07e-36
positive regulation of cellular component biogenesis (GO:0044089)	135	29	8.13	+	3.57	4.1e-08	8.28e-07
gland development (GO:0048732)	177	38	10.65	+	3.57	3.31e-10	8.68e-09
cell fate determination (GO:0001709)	126	27	7.58	+	3.56	1.25e-07	2.34e-06
protein stabilization (GO:0050821)	42	9	2.53	+	3.56	0.00207	0.0166
regulation of stress-activated protein kinase signaling cascade (GO:0070302)	70	15	4.21	+	3.56	7.8e-05	0.000893
instar larval or pupal development (GO:0002165)	542	116	32.62	+	3.56	5.32e-29	5.94e-27
response to endogenous stimulus (GO:0009719)	159	34	9.57	+	3.55	3.1e-09	7.29e-08
epithelium development (GO:0060429)	543	116	32.68	+	3.55	6.13e-29	6.74e-27
protein phosphorylation (GO:0006468)	244	52	14.69	+	3.54	2.21e-13	7.35e-12
response to ketone (GO:1901654)	47	10	2.83	+	3.53	0.00125	0.0105
regulation of stem cell differentiation (GO:2000736)	33	7	1.99	+	3.52	0.00668	0.0453
lumen formation, open tracheal system (GO:0035149)	33	7	1.99	+	3.52	0.00668	0.0453
regulation of anatomical structure size (GO:0090066)	231	49	13.9	+	3.52	1.28e-12	4.03e-11
regulation of lipid localization (GO:1905952)	33	7	1.99	+	3.52	0.00668	0.0452
triglyceride homeostasis (GO:0070328)	33	7	1.99	+	3.52	0.00668	0.0452
blastoderm segmentation (GO:0007350)	184	39	11.07	+	3.52	2.68e-10	7.08e-09
lipid homeostasis (GO:0055088)	85	18	5.12	+	3.52	1.78e-05	0.000236
neural precursor cell proliferation (GO:0061351)	52	11	3.13	+	3.51	0.000755	0.0068
epidermal cell differentiation (GO:0009913)	52	11	3.13	+	3.51	0.000755	0.0068
neuroblast proliferation (GO:0007405)	52	11	3.13	+	3.51	0.000755	0.00679
negative regulation of defense response (GO:0031348)	71	15	4.27	+	3.51	8.96e-05	0.00101
pattern specification process (GO:0007389)	503	106	30.28	+	3.5	5.02e-26	4.54e-24
positive regulation of mRNA catabolic process (GO:0061014)	38	8	2.29	+	3.5	0.00398	0.0288
response to carbohydrate (GO:0009743)	38	8	2.29	+	3.5	0.00398	0.0288
positive regulation of secretion (GO:0051047)	38	8	2.29	+	3.5	0.00398	0.0287
positive regulation of ubiquitin-dependent protein catabolic process (GO:2000060)	57	12	3.43	+	3.5	0.000457	0.00433
regulation of circadian sleep/wake cycle (GO:0042749)	43	9	2.59	+	3.48	0.00238	0.0187
negative regulation of neurogenesis (GO:0050768)	43	9	2.59	+	3.48	0.00238	0.0187
muscle structure development (GO:0061061)	196	41	11.8	+	3.48	1.31e-10	3.58e-09
courtship behavior (GO:0007619)	96	20	5.78	+	3.46	7.63e-06	0.000108
regulation of cell communication (GO:0010646)	913	190	54.95	+	3.46	5.53e-47	1.5e-44
regulation of signaling (GO:0023051)	909	189	54.71	+	3.45	1.15e-46	3.01e-44
chaeta development (GO:0022416)	82	17	4.94	+	3.44	3.82e-05	0.000475
microtubule-based transport (GO:0099111)	82	17	4.94	+	3.44	3.82e-05	0.000475
tissue development (GO:0009888)	633	131	38.1	+	3.44	1.51e-31	1.97e-29
negative regulation of protein metabolic process (GO:0051248)	174	36	10.47	+	3.44	2.29e-09	5.51e-08
post-embryonic development (GO:0009791)	620	128	37.32	+	3.43	1.01e-30	1.3e-28
regulation of protein stability (GO:0031647)	63	13	3.79	+	3.43	0.000318	0.00313
cell death (GO:0008219)	175	36	10.53	+	3.42	2.62e-09	6.27e-08
regulation of Notch signaling pathway (GO:0008593)	73	15	4.39	+	3.41	0.000117	0.00128
leg disc morphogenesis (GO:0007478)	73	15	4.39	+	3.41	0.000117	0.00128
response to starvation (GO:0042594)	156	32	9.39	+	3.41	2.13e-08	4.49e-07
regulation of hemocyte proliferation (GO:0035206)	39	8	2.35	+	3.41	0.00456	0.0323
negative regulation of Notch signaling pathway (GO:0045746)	39	8	2.35	+	3.41	0.00456	0.0323
embryo development (GO:0009790)	498	102	29.97	+	3.4	3.18e-24	2.39e-22
tube morphogenesis (GO:0035239)	171	35	10.29	+	3.4	4.88e-09	1.12e-07
germarium-derived egg chamber formation (GO:0007293)	98	20	5.9	+	3.39	9.95e-06	0.000139
protein-containing complex disassembly (GO:0032984)	49	10	2.95	+	3.39	0.00164	0.0135
positive regulation of canonical Wnt signaling pathway (GO:0090263)	49	10	2.95	+	3.39	0.00164	0.0135
epithelial cell differentiation (GO:0030855)	319	65	19.2	+	3.39	1.28e-15	5.1e-14
phototransduction (GO:0007602)	54	11	3.25	+	3.38	0.000989	0.00853
central nervous system development (GO:0007417)	280	57	16.85	+	3.38	8.03e-14	2.81e-12
detection of light stimulus (GO:0009583)	59	12	3.55	+	3.38	0.000598	0.00552
cell fate commitment (GO:0045165)	300	61	18.06	+	3.38	1.09e-14	4.08e-13
regulation of localization (GO:0032879)	443	90	26.66	+	3.38	3.22e-21	1.94e-19
eye-antennal disc development (GO:0035214)	64	13	3.85	+	3.37	0.000363	0.00348
regulation of stress-activated MAPK cascade (GO:0032872)	69	14	4.15	+	3.37	0.00022	0.00226
response to light stimulus (GO:0009416)	143	29	8.61	+	3.37	1.2e-07	2.27e-06
endocytosis (GO:0006897)	158	32	9.51	+	3.36	2.76e-08	5.73e-07
cell communication (GO:0007154)	1264	256	76.08	+	3.36	1.88e-63	8.92e-61
regulation of proteolysis involved in protein catabolic process (GO:1903050)	79	16	4.75	+	3.36	8.16e-05	0.000933
regionalization (GO:0003002)	474	96	28.53	+	3.36	1.63e-22	1.1e-20
actomyosin structure organization (GO:0031032)	84	17	5.06	+	3.36	4.97e-05	0.000603
signaling (GO:0023052)	1187	240	71.44	+	3.36	8.17e-59	3.45e-56
cell motility (GO:0048870)	327	66	19.68	+	3.35	1.14e-15	4.58e-14
regulation of reproductive process (GO:2000241)	119	24	7.16	+	3.35	1.59e-06	2.56e-05
phosphorylation (GO:0016310)	273	55	16.43	+	3.35	3.22e-13	1.05e-11
cell development (GO:0048468)	1281	258	77.1	+	3.35	1.36e-63	6.88e-61
response to nutrient levels (GO:0031667)	174	35	10.47	+	3.34	7.2e-09	1.62e-07
plasma membrane bounded cell projection organization (GO:0120036)	627	126	37.74	+	3.34	2.91e-29	3.45e-27
R8 cell differentiation (GO:0045465)	40	8	2.41	+	3.32	0.00521	0.0365
instar larval development (GO:0002168)	75	15	4.51	+	3.32	0.000152	0.00163
transport along microtubule (GO:0010970)	80	16	4.82	+	3.32	9.28e-05	0.00104
epithelial cell development (GO:0002064)	265	53	15.95	+	3.32	1.13e-12	3.54e-11
development of primary sexual characteristics (GO:0045137)	50	10	3.01	+	3.32	0.00187	0.0152
nucleus localization (GO:0051647)	40	8	2.41	+	3.32	0.00521	0.0365
gonad development (GO:0008406)	50	10	3.01	+	3.32	0.00187	0.0151
regulation of microtubule cytoskeleton organization (GO:0070507)	50	10	3.01	+	3.32	0.00187	0.0151
gliogenesis (GO:0042063)	80	16	4.82	+	3.32	9.28e-05	0.00104
regulation of protein phosphorylation (GO:0001932)	95	19	5.72	+	3.32	2.11e-05	0.000276
vesicle organization (GO:0016050)	120	24	7.22	+	3.32	1.81e-06	2.87e-05
positive regulation of Wnt signaling pathway (GO:0030177)	55	11	3.31	+	3.32	0.00113	0.00956
regulation of ubiquitin-dependent protein catabolic process (GO:2000058)	70	14	4.21	+	3.32	0.000251	0.00253
import into cell (GO:0098657)	206	41	12.4	+	3.31	4.86e-10	1.23e-08
response to extracellular stimulus (GO:0009991)	176	35	10.59	+	3.3	9.29e-09	2.09e-07
determination of adult lifespan (GO:0008340)	171	34	10.29	+	3.3	1.52e-08	3.28e-07
homeostatic process (GO:0042592)	448	89	26.96	+	3.3	1.98e-20	1.12e-18
dorsal/ventral pattern formation (GO:0009953)	146	29	8.79	+	3.3	1.76e-07	3.22e-06
cell division (GO:0051301)	237	47	14.26	+	3.29	2.85e-11	8.1e-10
animal organ development (GO:0048513)	1148	227	69.1	+	3.29	9.81e-54	3.1e-51
egg chorion assembly (GO:0007306)	86	17	5.18	+	3.28	6.43e-05	0.00076
cell fate specification (GO:0001708)	86	17	5.18	+	3.28	6.43e-05	0.000759
gastrulation (GO:0007369)	86	17	5.18	+	3.28	6.43e-05	0.000758
cell projection organization (GO:0030030)	638	126	38.4	+	3.28	1.22e-28	1.3e-26
protein localization to cell periphery (GO:1990778)	66	13	3.97	+	3.27	0.000469	0.00444
regulation of JNK cascade (GO:0046328)	66	13	3.97	+	3.27	0.000469	0.00444
response to radiation (GO:0009314)	173	34	10.41	+	3.27	1.95e-08	4.15e-07
larval development (GO:0002164)	168	33	10.11	+	3.26	3.19e-08	6.52e-07
establishment of cell polarity (GO:0030010)	56	11	3.37	+	3.26	0.00128	0.0108
regulation of protein kinase activity (GO:0045859)	56	11	3.37	+	3.26	0.00128	0.0108
negative regulation of cellular component organization (GO:0051129)	153	30	9.21	+	3.26	1.39e-07	2.58e-06
potassium ion transport (GO:0006813)	51	10	3.07	+	3.26	0.00213	0.017
regulation of circadian rhythm (GO:0042752)	92	18	5.54	+	3.25	4.44e-05	0.000546
striated muscle cell development (GO:0055002)	46	9	2.77	+	3.25	0.00354	0.0258
cellular response to chemical stress (GO:0062197)	46	9	2.77	+	3.25	0.00354	0.0258
myofibril assembly (GO:0030239)	46	9	2.77	+	3.25	0.00354	0.0258
negative regulation of cellular process (GO:0048523)	1174	228	70.66	+	3.23	8.53e-53	2.59e-50
muscle cell differentiation (GO:0042692)	103	20	6.2	+	3.23	1.88e-05	0.000249
developmental maturation (GO:0021700)	186	36	11.2	+	3.22	1.06e-08	2.35e-07
anterior/posterior pattern specification (GO:0009952)	181	35	10.89	+	3.21	1.73e-08	3.7e-07
cellular response to radiation (GO:0071478)	57	11	3.43	+	3.21	0.00145	0.012
oogenesis (GO:0048477)	529	102	31.84	+	3.2	1.7e-22	1.15e-20
anatomical structure maturation (GO:0071695)	166	32	9.99	+	3.2	7.52e-08	1.45e-06
anatomical structure morphogenesis (GO:0009653)	1448	279	87.15	+	3.2	5.92e-66	4.09e-63
negative regulation of catalytic activity (GO:0043086)	52	10	3.13	+	3.2	0.00241	0.0189
positive regulation of cell communication (GO:0010647)	442	85	26.6	+	3.2	8.94e-19	4.55e-17
positive regulation of proteolysis (GO:0045862)	99	19	5.96	+	3.19	3.47e-05	0.000436
apoptotic process (GO:0006915)	99	19	5.96	+	3.19	3.47e-05	0.000435
negative regulation of cell population proliferation (GO:0008285)	73	14	4.39	+	3.19	0.000365	0.0035
cytoskeleton-dependent intracellular transport (GO:0030705)	94	18	5.66	+	3.18	5.68e-05	0.000681
positive regulation of signaling (GO:0023056)	440	84	26.48	+	3.17	2.15e-18	1.07e-16
chaeta morphogenesis (GO:0008407)	42	8	2.53	+	3.16	0.00671	0.0453
regulation of transferase activity (GO:0051338)	100	19	6.02	+	3.16	3.91e-05	0.000483
protein localization to plasma membrane (GO:0072659)	58	11	3.49	+	3.15	0.00164	0.0135
mesoderm development (GO:0007498)	95	18	5.72	+	3.15	6.41e-05	0.000759
regulation of mRNA catabolic process (GO:0061013)	53	10	3.19	+	3.13	0.00272	0.0209
cellular response to environmental stimulus (GO:0104004)	69	13	4.15	+	3.13	0.000678	0.00616
cellular response to abiotic stimulus (GO:0071214)	69	13	4.15	+	3.13	0.000678	0.00615
potassium ion transmembrane transport (GO:0071805)	48	9	2.89	+	3.12	0.00453	0.0321
regulation of cellular response to growth factor stimulus (GO:0090287)	64	12	3.85	+	3.12	0.00112	0.00953
male courtship behavior (GO:0008049)	80	15	4.82	+	3.12	0.000282	0.0028
regulation of actin cytoskeleton organization (GO:0032956)	107	20	6.44	+	3.11	3.03e-05	0.000386
cell differentiation (GO:0030154)	1526	284	91.85	+	3.09	2.05e-64	1.11e-61
signal transduction (GO:0007165)	996	185	59.95	+	3.09	1.43e-39	3.18e-37
positive regulation of cellular process (GO:0048522)	1509	280	90.83	+	3.08	4.31e-63	1.92e-60
cellular response to chemical stimulus (GO:0070887)	340	63	20.46	+	3.08	1.59e-13	5.36e-12
regulation of protein modification process (GO:0031399)	173	32	10.41	+	3.07	1.72e-07	3.14e-06
regulation of signal transduction (GO:0009966)	775	143	46.65	+	3.07	7.05e-30	8.49e-28
cellular developmental process (GO:0048869)	1564	288	94.14	+	3.06	1.37e-64	8.02e-62
cell maturation (GO:0048469)	163	30	9.81	+	3.06	4.56e-07	7.93e-06
male mating behavior (GO:0060179)	87	16	5.24	+	3.06	0.000217	0.00223
regulation of actin filament-based process (GO:0032970)	109	20	6.56	+	3.05	3.82e-05	0.000474
organelle localization (GO:0051640)	224	41	13.48	+	3.04	4.19e-09	9.66e-08
cell surface receptor signaling pathway (GO:0007166)	306	56	18.42	+	3.04	5.77e-12	1.74e-10
regulation of supramolecular fiber organization (GO:1902903)	115	21	6.92	+	3.03	2.62e-05	0.000337
female gamete generation (GO:0007292)	579	105	34.85	+	3.01	2.25e-21	1.39e-19
response to abiotic stimulus (GO:0009628)	414	75	24.92	+	3.01	1.91e-15	7.57e-14
regulation of GTPase activity (GO:0043087)	94	17	5.66	+	3	0.000167	0.00177
muscle organ development (GO:0007517)	72	13	4.33	+	3	0.00096	0.00832
mitotic cytokinesis (GO:0000281)	50	9	3.01	+	2.99	0.00572	0.0395
multicellular organism development (GO:0007275)	2054	369	123.63	+	2.98	4.95e-85	5.37e-82
regulation of cytoskeleton organization (GO:0051493)	167	30	10.05	+	2.98	7.15e-07	1.22e-05
regulation of intracellular signal transduction (GO:1902531)	362	65	21.79	+	2.98	2.28e-13	7.55e-12
response to organic substance (GO:0010033)	468	84	28.17	+	2.98	5.56e-17	2.54e-15
response to decreased oxygen levels (GO:0036293)	67	12	4.03	+	2.98	0.00158	0.013
regulation of response to stimulus (GO:0048583)	979	175	58.93	+	2.97	2.17e-35	3.74e-33
positive regulation of organelle organization (GO:0010638)	112	20	6.74	+	2.97	5.35e-05	0.000643
negative regulation of immune response (GO:0050777)	56	10	3.37	+	2.97	0.00385	0.0279
cellular homeostasis (GO:0019725)	213	38	12.82	+	2.96	2.83e-08	5.84e-07
negative regulation of biological process (GO:0048519)	1442	257	86.79	+	2.96	4.77e-54	1.58e-51
negative regulation of macromolecule biosynthetic process (GO:0010558)	388	69	23.35	+	2.95	6.02e-14	2.15e-12
positive regulation of biological process (GO:0048518)	1734	307	104.37	+	2.94	3.63e-66	2.76e-63
response to external stimulus (GO:0009605)	932	165	56.1	+	2.94	8.43e-33	1.16e-30
cellular component assembly involved in morphogenesis (GO:0010927)	147	26	8.85	+	2.94	4.98e-06	7.32e-05
positive regulation of protein metabolic process (GO:0051247)	221	39	13.3	+	2.93	2.41e-08	5.04e-07
response to metal ion (GO:0010038)	51	9	3.07	+	2.93	0.0064	0.0437
positive regulation of RNA metabolic process (GO:0051254)	488	86	29.37	+	2.93	6.06e-17	2.76e-15
cellular component disassembly (GO:0022411)	108	19	6.5	+	2.92	9.71e-05	0.00108
actin filament-based process (GO:0030029)	273	48	16.43	+	2.92	6.38e-10	1.6e-08
actin cytoskeleton organization (GO:0030036)	256	45	15.41	+	2.92	2.22e-09	5.36e-08
vesicle-mediated transport (GO:0016192)	484	85	29.13	+	2.92	1.12e-16	4.94e-15
regulation of phosphate metabolic process (GO:0019220)	171	30	10.29	+	2.91	1.1e-06	1.84e-05
regulation of phosphorus metabolic process (GO:0051174)	171	30	10.29	+	2.91	1.1e-06	1.84e-05
negative regulation of cellular metabolic process (GO:0031324)	534	93	32.14	+	2.89	5.69e-18	2.72e-16
imaginal disc-derived wing vein specification (GO:0007474)	52	9	3.13	+	2.88	0.00714	0.0478
establishment of organelle localization (GO:0051656)	162	28	9.75	+	2.87	3.22e-06	4.85e-05
detection of abiotic stimulus (GO:0009582)	81	14	4.88	+	2.87	0.000906	0.00797
detection of external stimulus (GO:0009581)	81	14	4.88	+	2.87	0.000906	0.00796
RNA catabolic process (GO:0006401)	87	15	5.24	+	2.86	0.000616	0.00567
positive regulation of signal transduction (GO:0009967)	406	70	24.44	+	2.86	1.47e-13	5.07e-12
regulation of actin polymerization or depolymerization (GO:0008064)	58	10	3.49	+	2.86	0.0048	0.0339
regulation of programmed cell death (GO:0043067)	244	42	14.69	+	2.86	1.31e-08	2.86e-07
mating behavior (GO:0007617)	157	27	9.45	+	2.86	5.22e-06	7.65e-05
lymph gland development (GO:0048542)	64	11	3.85	+	2.86	0.00324	0.0245
hematopoietic or lymphoid organ development (GO:0048534)	64	11	3.85	+	2.86	0.00324	0.0245
immune system development (GO:0002520)	64	11	3.85	+	2.86	0.00324	0.0245
negative regulation of cellular biosynthetic process (GO:0031327)	402	69	24.2	+	2.85	2.68e-13	8.82e-12
positive regulation of RNA biosynthetic process (GO:1902680)	437	75	26.3	+	2.85	2.31e-14	8.4e-13
positive regulation of DNA-templated transcription (GO:0045893)	437	75	26.3	+	2.85	2.31e-14	8.36e-13
axis specification (GO:0009798)	187	32	11.26	+	2.84	7.89e-07	1.33e-05
negative regulation of molecular function (GO:0044092)	76	13	4.57	+	2.84	0.00148	0.0123
chemical homeostasis (GO:0048878)	269	46	16.19	+	2.84	3.17e-09	7.41e-08
positive regulation of hydrolase activity (GO:0051345)	106	18	6.38	+	2.82	0.000217	0.00223
germ cell development (GO:0007281)	666	113	40.09	+	2.82	5.9e-21	3.45e-19
regulation of actin filament length (GO:0030832)	59	10	3.55	+	2.82	0.00533	0.0373
oocyte differentiation (GO:0009994)	154	26	9.27	+	2.8	1.04e-05	0.000144
response to oxygen levels (GO:0070482)	77	13	4.63	+	2.8	0.00165	0.0135
regulation of translation (GO:0006417)	160	27	9.63	+	2.8	7.11e-06	0.000101
negative regulation of biosynthetic process (GO:0009890)	409	69	24.62	+	2.8	5.52e-13	1.76e-11
negative regulation of gene expression (GO:0010629)	338	57	20.34	+	2.8	6.38e-11	1.78e-09
positive regulation of macromolecule metabolic process (GO:0010604)	826	139	49.72	+	2.8	2.06e-25	1.72e-23
anatomical structure formation involved in morphogenesis (GO:0048646)	529	89	31.84	+	2.8	2.98e-16	1.26e-14
response to chemical (GO:0042221)	1059	178	63.74	+	2.79	6.61e-33	9.47e-31
positive regulation of nucleobase-containing compound metabolic process (GO:0045935)	519	87	31.24	+	2.79	7.52e-16	3.07e-14
negative regulation of nitrogen compound metabolic process (GO:0051172)	527	88	31.72	+	2.77	5.71e-16	2.36e-14
regulation of protein-containing complex assembly (GO:0043254)	96	16	5.78	+	2.77	0.000572	0.00529
mRNA catabolic process (GO:0006402)	72	12	4.33	+	2.77	0.00269	0.0207
regulation of actin filament organization (GO:0110053)	78	13	4.69	+	2.77	0.00182	0.0148
endosomal transport (GO:0016197)	120	20	7.22	+	2.77	0.000124	0.00135
intracellular monoatomic cation homeostasis (GO:0030003)	114	19	6.86	+	2.77	0.000181	0.0019
anatomical structure development (GO:0048856)	2499	415	150.41	+	2.76	2.99e-89	3.78e-86
negative regulation of RNA metabolic process (GO:0051253)	332	55	19.98	+	2.75	3.61e-10	9.28e-09
regulation of protein metabolic process (GO:0051246)	483	80	29.07	+	2.75	1.91e-14	6.96e-13
positive regulation of cellular metabolic process (GO:0031325)	720	119	43.34	+	2.75	3.22e-21	1.96e-19
intracellular monoatomic ion homeostasis (GO:0006873)	115	19	6.92	+	2.74	0.0002	0.00208
positive regulation of metabolic process (GO:0009893)	914	151	55.01	+	2.74	4.88e-27	4.69e-25
negative regulation of transcription by RNA polymerase II (GO:0000122)	218	36	13.12	+	2.74	3.5e-07	6.23e-06
positive regulation of programmed cell death (GO:0043068)	91	15	5.48	+	2.74	0.000928	0.0081
reproductive behavior (GO:0019098)	164	27	9.87	+	2.74	1.06e-05	0.000147
RNA-mediated gene silencing (GO:0031047)	79	13	4.75	+	2.73	0.00201	0.0162
positive regulation of response to stimulus (GO:0048584)	529	87	31.84	+	2.73	1.63e-15	6.47e-14
ventral cord development (GO:0007419)	73	12	4.39	+	2.73	0.00298	0.0228
positive regulation of macromolecule biosynthetic process (GO:0010557)	487	80	29.31	+	2.73	2.65e-14	9.52e-13
positive regulation of gene expression (GO:0010628)	207	34	12.46	+	2.73	8.24e-07	1.39e-05
positive regulation of nitrogen compound metabolic process (GO:0051173)	749	123	45.08	+	2.73	9.85e-22	6.34e-20
regulation of protein polymerization (GO:0032271)	67	11	4.03	+	2.73	0.00441	0.0314
positive regulation of cell cycle (GO:0045787)	67	11	4.03	+	2.73	0.00441	0.0314
positive regulation of GTPase activity (GO:0043547)	67	11	4.03	+	2.73	0.00441	0.0314
regulation of cellular response to stress (GO:0080135)	116	19	6.98	+	2.72	0.000221	0.00226
positive regulation of transcription by RNA polymerase II (GO:0045944)	342	56	20.58	+	2.72	3.09e-10	8.15e-09
developmental process (GO:0032502)	2631	430	158.36	+	2.72	1.23e-91	1.86e-88
positive regulation of cellular biosynthetic process (GO:0031328)	527	86	31.72	+	2.71	3.48e-15	1.35e-13
regulation of defense response to bacterium (GO:1900424)	86	14	5.18	+	2.7	0.00151	0.0124
developmental process involved in reproduction (GO:0003006)	885	144	53.27	+	2.7	4.17e-25	3.3e-23
oocyte construction (GO:0007308)	117	19	7.04	+	2.7	0.000243	0.00247
regulation of amide metabolic process (GO:0034248)	210	34	12.64	+	2.69	1.67e-06	2.66e-05
positive regulation of biosynthetic process (GO:0009891)	532	86	32.02	+	2.69	9.11e-15	3.46e-13
negative regulation of immune system process (GO:0002683)	99	16	5.96	+	2.69	0.000768	0.00682
positive regulation of intracellular signal transduction (GO:1902533)	192	31	11.56	+	2.68	5.39e-06	7.83e-05
response to hypoxia (GO:0001666)	62	10	3.73	+	2.68	0.00722	0.0483
anterior/posterior axis specification (GO:0009948)	124	20	7.46	+	2.68	0.000183	0.00192
regulation of antimicrobial humoral response (GO:0002759)	81	13	4.88	+	2.67	0.00245	0.0191
regulation of mRNA metabolic process (GO:1903311)	156	25	9.39	+	2.66	3.31e-05	0.000418
post-transcriptional regulation of gene expression (GO:0010608)	206	33	12.4	+	2.66	2.7e-06	4.12e-05
positive regulation of protein modification process (GO:0031401)	75	12	4.51	+	2.66	0.00362	0.0263
cellular process involved in reproduction in multicellular organism (GO:0022412)	840	134	50.56	+	2.65	1.62e-22	1.11e-20
monoatomic cation transmembrane transport (GO:0098655)	232	37	13.96	+	2.65	6.43e-07	1.1e-05
regulation of response to external stimulus (GO:0032101)	276	44	16.61	+	2.65	4.98e-08	9.93e-07
oocyte axis specification (GO:0007309)	113	18	6.8	+	2.65	0.000431	0.00409
regulation of apoptotic process (GO:0042981)	195	31	11.74	+	2.64	6.19e-06	8.91e-05
actin filament organization (GO:0007015)	120	19	7.22	+	2.63	0.000323	0.00318
intracellular chemical homeostasis (GO:0055082)	133	21	8.01	+	2.62	0.000166	0.00176
regulation of hormone levels (GO:0010817)	95	15	5.72	+	2.62	0.00136	0.0114
negative regulation of RNA biosynthetic process (GO:1902679)	311	49	18.72	+	2.62	1.09e-08	2.41e-07
negative regulation of DNA-templated transcription (GO:0045892)	311	49	18.72	+	2.62	1.09e-08	2.4e-07
nervous system process (GO:0050877)	572	90	34.43	+	2.61	5.29e-15	2.04e-13
monoatomic ion transmembrane transport (GO:0034220)	267	42	16.07	+	2.61	1.35e-07	2.52e-06
regulation of microtubule-based process (GO:0032886)	70	11	4.21	+	2.61	0.00589	0.0404
negative regulation of macromolecule metabolic process (GO:0010605)	714	112	42.98	+	2.61	2.17e-18	1.07e-16
regulation of RNA splicing (GO:0043484)	109	17	6.56	+	2.59	0.000761	0.00682
negative regulation of nucleobase-containing compound metabolic process (GO:0045934)	353	55	21.25	+	2.59	2.63e-09	6.27e-08
cell population proliferation (GO:0008283)	122	19	7.34	+	2.59	0.000389	0.00372
system process (GO:0003008)	643	100	38.7	+	2.58	3.04e-16	1.27e-14
negative regulation of metabolic process (GO:0009892)	772	120	46.47	+	2.58	1.79e-19	9.55e-18
dorsal/ventral axis specification (GO:0009950)	71	11	4.27	+	2.57	0.00646	0.0441
digestive tract morphogenesis (GO:0048546)	71	11	4.27	+	2.57	0.00646	0.044
inorganic cation transmembrane transport (GO:0098662)	226	35	13.6	+	2.57	2.1e-06	3.3e-05
regulation of innate immune response (GO:0045088)	155	24	9.33	+	2.57	0.000103	0.00115
regulation of humoral immune response (GO:0002920)	84	13	5.06	+	2.57	0.00324	0.0245
monoatomic cation homeostasis (GO:0055080)	136	21	8.19	+	2.57	0.000316	0.00312
response to organic cyclic compound (GO:0014070)	104	16	6.26	+	2.56	0.00122	0.0103
regulation of proteolysis (GO:0030162)	156	24	9.39	+	2.56	0.000109	0.0012
regulation of organelle organization (GO:0033043)	338	52	20.34	+	2.56	9.75e-09	2.18e-07
monoatomic ion homeostasis (GO:0050801)	137	21	8.25	+	2.55	0.000331	0.00322
regulation of catalytic activity (GO:0050790)	301	46	18.12	+	2.54	9.34e-08	1.79e-06
external encapsulating structure organization (GO:0045229)	144	22	8.67	+	2.54	0.000236	0.00241
monoatomic cation transport (GO:0006812)	308	47	18.54	+	2.54	6.67e-08	1.31e-06
anterior/posterior axis specification, embryo (GO:0008595)	105	16	6.32	+	2.53	0.00216	0.0172
tripartite regional subdivision (GO:0007351)	105	16	6.32	+	2.53	0.00216	0.0172
cellular response to stimulus (GO:0051716)	1515	230	91.19	+	2.52	2.61e-37	5.36e-35
membrane organization (GO:0061024)	277	42	16.67	+	2.52	4.33e-07	7.55e-06
oocyte development (GO:0048599)	132	20	7.95	+	2.52	0.000512	0.00474
gamete generation (GO:0007276)	866	131	52.12	+	2.51	2.73e-20	1.53e-18
cellularization (GO:0007349)	113	17	6.8	+	2.5	0.00157	0.0129
regulation of immune system process (GO:0002682)	260	39	15.65	+	2.49	1.42e-06	2.29e-05
multicellular organismal process (GO:0032501)	3262	489	196.34	+	2.49	5.57e-97	1.06e-93
negative regulation of programmed cell death (GO:0043069)	127	19	7.64	+	2.49	0.000793	0.00702
regulation of hydrolase activity (GO:0051336)	174	26	10.47	+	2.48	7.41e-05	0.000856
inorganic ion transmembrane transport (GO:0098660)	261	39	15.71	+	2.48	1.49e-06	2.4e-05
regulation of response to stress (GO:0080134)	335	50	20.16	+	2.48	3.76e-08	7.63e-07
monoatomic ion transport (GO:0006811)	383	57	23.05	+	2.47	5.88e-09	1.34e-07
supramolecular fiber organization (GO:0097435)	202	30	12.16	+	2.47	2.2e-05	0.000285
regulation of cellular process (GO:0050794)	3536	524	212.83	+	2.46	2.28e-106	5.78e-103
positive regulation of amide metabolic process (GO:0034250)	81	12	4.88	+	2.46	0.00624	0.0427
striated muscle cell differentiation (GO:0051146)	81	12	4.88	+	2.46	0.00624	0.0426
embryonic axis specification (GO:0000578)	108	16	6.5	+	2.46	0.00242	0.0189
regulation of molecular function (GO:0065009)	380	56	22.87	+	2.45	9.89e-09	2.21e-07
multicellular organismal reproductive process (GO:0048609)	889	131	53.51	+	2.45	1.84e-19	9.78e-18
regulation of defense response (GO:0031347)	214	31	12.88	+	2.41	3.2e-05	0.000405
reproductive process (GO:0022414)	1197	173	72.05	+	2.4	4.29e-25	3.35e-23
regulation of immune response (GO:0050776)	208	30	12.52	+	2.4	4.67e-05	0.00057
cytoskeleton organization (GO:0007010)	583	84	35.09	+	2.39	3.73e-12	1.13e-10
positive regulation of catalytic activity (GO:0043085)	181	26	10.89	+	2.39	0.000188	0.00196
regulation of response to biotic stimulus (GO:0002831)	209	30	12.58	+	2.38	4.88e-05	0.000593
multicellular organism reproduction (GO:0032504)	1092	156	65.73	+	2.37	4.73e-22	3.07e-20
protein dephosphorylation (GO:0006470)	98	14	5.9	+	2.37	0.00578	0.0399
regulation of mRNA processing (GO:0050684)	105	15	6.32	+	2.37	0.00412	0.0297
response to organonitrogen compound (GO:0010243)	155	22	9.33	+	2.36	0.000475	0.00445
response to stimulus (GO:0050896)	2553	362	153.66	+	2.36	1.29e-57	4.89e-55
regulation of biological process (GO:0050789)	3976	562	239.31	+	2.35	1.12e-110	4.24e-107
glycerolipid metabolic process (GO:0046486)	149	21	8.97	+	2.34	0.000691	0.00626
response to oxidative stress (GO:0006979)	135	19	8.13	+	2.34	0.00128	0.0108
biological regulation (GO:0065007)	4237	595	255.02	+	2.33	1.63e-121	1.24e-117
positive regulation of molecular function (GO:0044093)	228	32	13.72	+	2.33	3.42e-05	0.00043
response to wounding (GO:0009611)	107	15	6.44	+	2.33	0.00458	0.0324
epigenetic regulation of gene expression (GO:0040029)	122	17	7.34	+	2.32	0.00255	0.0198
regulation of RNA metabolic process (GO:0051252)	1260	174	75.84	+	2.29	3.27e-23	2.27e-21
energy derivation by oxidation of organic compounds (GO:0015980)	146	20	8.79	+	2.28	0.00182	0.0148
regulation of primary metabolic process (GO:0080090)	1779	242	107.08	+	2.26	1.73e-32	2.35e-30
endomembrane system organization (GO:0010256)	200	27	12.04	+	2.24	0.000243	0.00247
regulation of transcription by RNA polymerase II (GO:0006357)	868	117	52.24	+	2.24	1.1e-14	4.1e-13
regulation of nitrogen compound metabolic process (GO:0051171)	1750	235	105.33	+	2.23	1.17e-30	1.48e-28
regulation of cellular metabolic process (GO:0031323)	1752	235	105.45	+	2.23	1.31e-30	1.63e-28
regulation of macromolecule biosynthetic process (GO:0010556)	1258	168	75.72	+	2.22	7.26e-21	4.21e-19
regulation of nucleobase-containing compound metabolic process (GO:0019219)	1321	175	79.51	+	2.2	1.57e-21	9.91e-20
regulation of macromolecule metabolic process (GO:0060255)	1965	260	118.27	+	2.2	1.9e-33	2.82e-31
cellular component assembly (GO:0022607)	1030	136	62	+	2.19	2e-16	8.68e-15
response to nitrogen compound (GO:1901698)	168	22	10.11	+	2.18	0.00134	0.0112
cellular component organization (GO:0016043)	2622	343	157.82	+	2.17	3.31e-46	8.37e-44
regulation of RNA biosynthetic process (GO:2001141)	1095	143	65.91	+	2.17	5.22e-17	2.43e-15
regulation of DNA-templated transcription (GO:0006355)	1095	143	65.91	+	2.17	5.22e-17	2.41e-15
positive regulation of immune system process (GO:0002684)	138	18	8.31	+	2.17	0.00436	0.0311
regulation of gene expression (GO:0010468)	1622	211	97.63	+	2.16	1.79e-25	1.51e-23
regulation of metabolic process (GO:0019222)	2137	277	128.63	+	2.15	1.1e-34	1.82e-32
regulation of cellular biosynthetic process (GO:0031326)	1306	169	78.61	+	2.15	1e-19	5.41e-18
regulation of biosynthetic process (GO:0009889)	1324	171	79.69	+	2.15	5.58e-20	3.07e-18
cellular localization (GO:0051641)	1089	139	65.55	+	2.12	1.13e-15	4.54e-14
establishment of localization in cell (GO:0051649)	805	102	48.45	+	2.11	1.91e-11	5.51e-10
cellular component organization or biogenesis (GO:0071840)	2789	350	167.87	+	2.08	1.42e-43	3.36e-41
immune system process (GO:0002376)	279	35	16.79	+	2.08	0.000166	0.00176
positive regulation of response to external stimulus (GO:0032103)	144	18	8.67	+	2.08	0.00567	0.0392
phosphate-containing compound metabolic process (GO:0006796)	778	97	46.83	+	2.07	1.27e-10	3.48e-09
reproduction (GO:0000003)	1422	177	85.59	+	2.07	4.49e-19	2.32e-17
cellular catabolic process (GO:0044248)	458	57	27.57	+	2.07	1.36e-06	2.22e-05
localization within membrane (GO:0051668)	201	25	12.1	+	2.07	0.00126	0.0106
generation of precursor metabolites and energy (GO:0006091)	169	21	10.17	+	2.06	0.00375	0.0272
phosphorus metabolic process (GO:0006793)	785	97	47.25	+	2.05	2.4e-10	6.37e-09
microtubule cytoskeleton organization (GO:0000226)	347	42	20.89	+	2.01	5.42e-05	0.000652
immune response (GO:0006955)	182	22	10.95	+	2.01	0.00343	0.0259
cellular component biogenesis (GO:0044085)	1212	146	72.95	+	2	1.43e-14	5.26e-13
sexual reproduction (GO:0019953)	1145	137	68.92	+	1.99	1.63e-13	5.47e-12
protein localization to membrane (GO:0072657)	168	20	10.11	+	1.98	0.00631	0.0431
metal ion transport (GO:0030001)	227	26	13.66	+	1.9	0.00352	0.0259
microtubule-based process (GO:0007017)	473	54	28.47	+	1.9	2.99e-05	0.000382
localization (GO:0051179)	2017	230	121.4	+	1.89	8.37e-21	4.81e-19
regulation of cell cycle (GO:0051726)	290	33	17.45	+	1.89	0.000951	0.00825
transport (GO:0006810)	1716	193	103.29	+	1.87	1.27e-16	5.59e-15
establishment of localization (GO:0051234)	1782	198	107.26	+	1.85	1.56e-16	6.79e-15
intracellular transport (GO:0046907)	682	75	41.05	+	1.83	2.26e-06	3.53e-05
cellular response to stress (GO:0033554)	562	60	33.83	+	1.77	5.74e-05	0.000687
protein localization (GO:0008104)	666	71	40.09	+	1.77	1.24e-05	0.00017
cellular macromolecule localization (GO:0070727)	706	75	42.49	+	1.76	7.06e-06	0.000101
biological process involved in interspecies interaction between organisms (GO:0044419)	446	47	26.84	+	1.75	0.000476	0.00445
macromolecule localization (GO:0033036)	868	89	52.24	+	1.7	3.18e-06	4.79e-05
organelle organization (GO:0006996)	1558	159	93.78	+	1.7	1.78e-10	4.79e-09
cell cycle process (GO:0022402)	517	52	31.12	+	1.67	0.0008	0.00708
cell cycle (GO:0007049)	607	61	36.54	+	1.67	0.000215	0.00222
organelle assembly (GO:0070925)	403	40	24.26	+	1.65	0.00338	0.0255
macromolecule catabolic process (GO:0009057)	490	48	29.49	+	1.63	0.00168	0.0137
response to stress (GO:0006950)	1164	113	70.06	+	1.61	1.77e-06	2.82e-05
protein modification process (GO:0036211)	1065	103	64.1	+	1.61	6.46e-06	9.27e-05
cellular process (GO:0009987)	6843	658	411.88	+	1.6	1.48e-65	9.33e-63
catabolic process (GO:0009056)	918	82	55.25	+	1.48	0.000654	0.00597
macromolecule modification (GO:0043412)	1168	104	70.3	+	1.48	0.000133	0.00145
cellular metabolic process (GO:0044237)	3001	230	180.63	+	1.27	8.76e-05	0.000993
biological_process (GO:0008150)	11254	800	677.37	+	1.18	7.52e-36	1.36e-33
gene expression (GO:0010467)	1006	40	60.55	-	0.66	0.00669	0.0452
organonitrogen compound biosynthetic process (GO:1901566)	812	27	48.87	-	0.55	0.000909	0.00798
translation (GO:0006412)	304	5	18.3	-	0.27	0.00067	0.00609
peptide biosynthetic process (GO:0043043)	310	5	18.66	-	0.27	0.000479	0.00448
amide biosynthetic process (GO:0043604)	353	5	21.25	-	0.24	6.62e-05	0.00078
Unclassified (UNCLASSIFIED)	2569	32	154.63	-	0.21	7.52e-36	1.39e-33
detection of chemical stimulus (GO:0009593)	173	1	10.41	-	0.1	0.000768	0.00681
tRNA metabolic process (GO:0006399)	157	0	9.45	-	< 0.01	0.000176	0.00185
mitochondrial translation (GO:0032543)	100	0	6.02	-	< 0.01	0.00707	0.0474
detection of chemical stimulus involved in sensory perception (GO:0050907)	111	0	6.68	-	< 0.01	0.00298	0.0228
tRNA processing (GO:0008033)	99	0	5.96	-	< 0.01	0.00689	0.0462
