# Supplementary material for: Quiescent neural stem cells transiently become neuron-like to coordinate long-range reactivation
Source: EMBO J. 2026 Apr 24;45(11):3788–807. doi: 10.1038/s44318-026-00775-3 (PMC13226747; doi:10.1038/s44318-026-00775-3)
Supplement: Supplementary file 6 — Source data Fig. 5 [file 44318_2026_775_MOESM6_ESM.zip]

Archive with 44 entries (38 files):
- Figure 5/
- Figure 5/5F/
- Figure 5/.DS_Store
- __MACOSX/Figure 5/._.DS_Store
- Figure 5/5C/
- Figure 5/5D/
- Figure 5/5E/
- Figure 5/5B/
- Figure 5/5F/5F.xlsx
- __MACOSX/Figure 5/5F/._5F.xlsx
- Figure 5/5C/hig_0hrs.tif
- __MACOSX/Figure 5/5C/._hig_0hrs.tif
- Figure 5/5C/dpn_0hrs.tif
- __MACOSX/Figure 5/5C/._dpn_0hrs.tif
- Figure 5/5C/dpn_24hrs.tif
- __MACOSX/Figure 5/5C/._dpn_24hrs.tif
- Figure 5/5C/dpnhig_24hrs.tif
- __MACOSX/Figure 5/5C/._dpnhig_24hrs.tif
- Figure 5/5C/hig_24hrs.tif
- __MACOSX/Figure 5/5C/._hig_24hrs.tif
- Figure 5/5C/dpnhig_0hrs.tif
- __MACOSX/Figure 5/5C/._dpnhig_0hrs.tif
- Figure 5/5D/.DS_Store
- __MACOSX/Figure 5/5D/._.DS_Store
- Figure 5/5D/zoom Hig NSC.tif
- __MACOSX/Figure 5/5D/._zoom Hig NSC.tif
- Figure 5/5D/Hig NSCs.tif
- __MACOSX/Figure 5/5D/._Hig NSCs.tif
- Figure 5/5E/5E.xlsx
- __MACOSX/Figure 5/5E/._5E.xlsx
- Figure 5/5B/hig_0hrs.tif
- __MACOSX/Figure 5/5B/._hig_0hrs.tif
- Figure 5/5B/.DS_Store
- __MACOSX/Figure 5/5B/._.DS_Store
- Figure 5/5B/dpn0hrs.tif
- __MACOSX/Figure 5/5B/._dpn0hrs.tif
- Figure 5/5B/dpn_24hrs.tif
- __MACOSX/Figure 5/5B/._dpn_24hrs.tif
- Figure 5/5B/dpnhig_24hrs.tif
- __MACOSX/Figure 5/5B/._dpnhig_24hrs.tif
- Figure 5/5B/hig_24hrs.tif
- __MACOSX/Figure 5/5B/._hig_24hrs.tif
- Figure 5/5B/dpnhig_0hrs.tif
- __MACOSX/Figure 5/5B/._dpnhig_0hrs.tif
