# Supplementary material for: Quiescent neural stem cells transiently become neuron-like to coordinate long-range reactivation
Source: EMBO J. 2026 Apr 24;45(11):3788–807. doi: 10.1038/s44318-026-00775-3 (PMC13226747; doi:10.1038/s44318-026-00775-3)
Supplement: Supplementary file 6 — Source data Fig. 5 [file 44318_2026_775_MOESM6_ESM.zip › Figure 5/5F/5F.xlsx]

## Sheet: Sheet1
Replicate	control	higRNAi
1	8.96552	1.13636
2	10.2804	0.724638
3	23.8095	1.41844
4	13.5	0
5	15.2439	6.29371
6	22.0339	0.833333
7	12.7907	7.63889
8	11.9403	6.28272
9	15.7895	8.23529
10	10.9756	4.71204
11	15.5689	2.35849
12		4.7619
13		1.57068
14		9.52381
15		2.15054
16		3.46821
