# Supplementary material for: Quiescent neural stem cells transiently become neuron-like to coordinate long-range reactivation
Source: EMBO J. 2026 Apr 24;45(11):3788–807. doi: 10.1038/s44318-026-00775-3 (PMC13226747; doi:10.1038/s44318-026-00775-3)
Supplement: Supplementary file 6 — Source data Fig. 5 [file 44318_2026_775_MOESM6_ESM.zip › Figure 5/5E/5E.xlsx]

## Sheet: Sheet1
Replicates	control	higRNAi
1	19.7368	13.2653
2	23.0769	14.7059
3	16.3636	13.4228
4	26.2136	8.57143
5	17.6471	8.43373
6	34.6154	8.54093
7	23.6527	9.14286
8	21.2219	10.1307
9	18.3735	7.05521
10	20.7547
11	22.541
