# Supplementary material for: Quiescent neural stem cells transiently become neuron-like to coordinate long-range reactivation
Source: EMBO J. 2026 Apr 24;45(11):3788–807. doi: 10.1038/s44318-026-00775-3 (PMC13226747; doi:10.1038/s44318-026-00775-3)
Supplement: Supplementary file 7 — Source data Fig. 6 [file 44318_2026_775_MOESM7_ESM.zip]

Archive with 21 entries (16 files):
- Figure 6/
- Figure 6/6A/
- Figure 6/.DS_Store
- __MACOSX/Figure 6/._.DS_Store
- Figure 6/6B/
- Figure 6/6D/
- Figure 6/6C/
- Figure 6/6A/.DS_Store
- __MACOSX/Figure 6/6A/._.DS_Store
- Figure 6/6A/3D.tif
- __MACOSX/Figure 6/6A/._3D.tif
- Figure 6/6B/6B_BL.tif
- __MACOSX/Figure 6/6B/._6B_BL.tif
- Figure 6/6B/6B_VNC.tif
- __MACOSX/Figure 6/6B/._6B_VNC.tif
- Figure 6/6D/6D.xlsx
- __MACOSX/Figure 6/6D/._6D.xlsx
- Figure 6/6C/elavGAL4.tif
- __MACOSX/Figure 6/6C/._elavGAL4.tif
- Figure 6/6C/elavGAL4tshGAL80.tif
- __MACOSX/Figure 6/6C/._elavGAL4tshGAL80.tif
