# Supplementary material for: Quiescent neural stem cells transiently become neuron-like to coordinate long-range reactivation
Source: EMBO J. 2026 Apr 24;45(11):3788–807. doi: 10.1038/s44318-026-00775-3 (PMC13226747; doi:10.1038/s44318-026-00775-3)
Supplement: Supplementary file 7 — Source data Fig. 6 [file 44318_2026_775_MOESM7_ESM.zip › Figure 6/6D/6D.xlsx]

## Sheet: Sheet1
Replicate	control (pH3)	Kir2.1 (pH3)		control (Wor)	Kir2.1 (Wor)
1	4.13223	0		64.4628	23.3333
2	8.33333	0		78.0303	24.7863
3	2	0		73.3333	26.0163
4	1.3986	0		72.028	53.719
5	2.08333	0		74.3056	58.2677
6	0	0		57.6923	44.7761
7	2.06897	0		74.4828	40.7143
8	7.31707	0		78.8618	30.7692
9	8.4507	0.854701		66.9014
				81.6327
