# Supplementary material for: Quiescent neural stem cells transiently become neuron-like to coordinate long-range reactivation
Source: EMBO J. 2026 Apr 24;45(11):3788–807. doi: 10.1038/s44318-026-00775-3 (PMC13226747; doi:10.1038/s44318-026-00775-3)
Supplement: Supplementary file 9 — Figure EV3 Source Data [file 44318_2026_775_MOESM9_ESM.zip]

Archive with 17 entries (14 files):
- Figure EV3/
- Figure EV3/.DS_Store
- __MACOSX/Figure EV3/._.DS_Store
- Figure EV3/EV3A/
- Figure EV3/EV3B/
- Figure EV3/EV3A/EV3_control.tif
- __MACOSX/Figure EV3/EV3A/._EV3_control.tif
- Figure EV3/EV3A/EB3_higRNAi.tif
- __MACOSX/Figure EV3/EV3A/._EB3_higRNAi.tif
- Figure EV3/EV3B/Hig.tif
- __MACOSX/Figure EV3/EV3B/._Hig.tif
- Figure EV3/EV3B/Dpn.tif
- __MACOSX/Figure EV3/EV3B/._Dpn.tif
- Figure EV3/EV3B/Rx.tif
- __MACOSX/Figure EV3/EV3B/._Rx.tif
- Figure EV3/EV3B/Merge.tif
- __MACOSX/Figure EV3/EV3B/._Merge.tif
