# Supplementary material for: Quiescent neural stem cells transiently become neuron-like to coordinate long-range reactivation
Source: EMBO J. 2026 Apr 24;45(11):3788–807. doi: 10.1038/s44318-026-00775-3 (PMC13226747; doi:10.1038/s44318-026-00775-3)
Supplement: Supplementary file 10 — Figure EV4 Source Data [file 44318_2026_775_MOESM10_ESM.zip]

Archive with 16 entries (12 files):
- Figure EV4/
- Figure EV4/EV4A/
- Figure EV4/.DS_Store
- __MACOSX/Figure EV4/._.DS_Store
- Figure EV4/EV4C/
- Figure EV4/EV4B/
- Figure EV4/EV4A/control.tif
- __MACOSX/Figure EV4/EV4A/._control.tif
- Figure EV4/EV4A/haspRNAi1.tif
- __MACOSX/Figure EV4/EV4A/._haspRNAi1.tif
- Figure EV4/EV4A/haspRNAi2.tif
- __MACOSX/Figure EV4/EV4A/._haspRNAi2.tif
- Figure EV4/EV4C/EV4C.xlsx
- __MACOSX/Figure EV4/EV4C/._EV4C.xlsx
- Figure EV4/EV4B/EV4B.xlsx
- __MACOSX/Figure EV4/EV4B/._EV4B.xlsx
