# Supplementary material for: Quiescent neural stem cells transiently become neuron-like to coordinate long-range reactivation
Source: EMBO J. 2026 Apr 24;45(11):3788–807. doi: 10.1038/s44318-026-00775-3 (PMC13226747; doi:10.1038/s44318-026-00775-3)
Supplement: Supplementary file 10 — Figure EV4 Source Data [file 44318_2026_775_MOESM10_ESM.zip › Figure EV4/EV4C/EV4C.xlsx]

## Sheet: Sheet1
Replicate	control pH3	haspRNAi #2 EdU		control pH3	haspRNAi #2 pH3
1	92.126	82.1429		24.812	28.6624
2	90.1639	60.8333		28.4615	6.71642
3	85.9649	81.8182		24.4898	20.1389
4	88.5246	81.1966		17.7778	23.8095
5	92.7419	83.6207		32.8767	21.2329
6	85.1562	58.7156		25	12.5
7	90.1408	79.8319		28.6713	18.9781
8	89.9083	86.5385		23.1405	26.4516
9	87.0229	56.8627		29.0541	10.7143
10	91.6667	83.4862		25.3846	20.4082
