# Supplementary material for: Quiescent neural stem cells transiently become neuron-like to coordinate long-range reactivation
Source: EMBO J. 2026 Apr 24;45(11):3788–807. doi: 10.1038/s44318-026-00775-3 (PMC13226747; doi:10.1038/s44318-026-00775-3)
Supplement: Supplementary file 10 — Figure EV4 Source Data [file 44318_2026_775_MOESM10_ESM.zip › Figure EV4/EV4B/EV4B.xlsx]

## Sheet: Sheet1
Replicate	Control (pH3)	haspRNAi #1 (pH3)		Control (EdU)	haspRNAi #1 (EdU)
1	25.1656	12.7517		88.5057	79.5455
2	16.2162	5.71429		92.3077	59.8214
3	19.0789	12.8788		93.7008	66.1157
4	11.5646	9.00901		90.678	85.5556
5	12.8571	14.3885		85.0394	78.7611
6	12.782	5.7971		90.678	84.4828
7	19.708	11.5646		88.6957	66.6667
8	16.6667	14.8148		85.9375	81.25
9	13.4328	15.0794		87.2881	71
10		4.86111		90.3226	66.6667
