# Supplementary material for: Quiescent neural stem cells transiently become neuron-like to coordinate long-range reactivation
Source: EMBO J. 2026 Apr 24;45(11):3788–807. doi: 10.1038/s44318-026-00775-3 (PMC13226747; doi:10.1038/s44318-026-00775-3)
Supplement: Supplementary file 11 — Figure EV5 Source Data [file 44318_2026_775_MOESM11_ESM.zip]

Archive with 13 entries (10 files):
- Figure EV5/
- Figure EV5/.DS_Store
- __MACOSX/Figure EV5/._.DS_Store
- Figure EV5/EV5B/
- Figure EV5/EV5A/
- Figure EV5/EV5B/higRNAi.tif
- __MACOSX/Figure EV5/EV5B/._higRNAi.tif
- Figure EV5/EV5B/mCherryRNAi.tif
- __MACOSX/Figure EV5/EV5B/._mCherryRNAi.tif
- Figure EV5/EV5A/control.tif
- __MACOSX/Figure EV5/EV5A/._control.tif
- Figure EV5/EV5A/kir21.tif
- __MACOSX/Figure EV5/EV5A/._kir21.tif
